# Supplementary material for: ﻿Taxonomy, phylogeny, and biodiversity of Lumbrineridae (Annelida, Polychaeta) from the Central Pacific Clarion-Clipperton Zone
Source: Zookeys. 2023 Jul 25;1172:61–100. doi: 10.3897/zookeys.1172.100483 (PMC10394509; doi:10.3897/zookeys.1172.100483)
Supplement: XML Treatment for Lumbrineridae [file zookeys.1172.100483-treatment1.xml]

<!DOCTYPE tp:taxon-treatment
  PUBLIC "-//TaxonX//DTD Taxonomic Treatment Publishing DTD v0 20100105//EN" "tax-treatment-NSO.dtd">
<tp:taxon-treatment xmlns:tp="http://www.plazi.org/taxpub"><tp:treatment-meta><kwd-group><label>Taxon classification</label><kwd>
                <named-content content-type="kingdom">Animalia</named-content>
              </kwd><kwd>
                <named-content content-type="order">Eunicida</named-content>
              </kwd><kwd>
                <named-content content-type="family">Lumbrineridae</named-content>
              </kwd></kwd-group><mixed-citation publication-type="journal"><person-group><name><surname>Neal</surname><given-names>Lenka</given-names></name><name><surname>Abrahams</surname><given-names>Emily</given-names></name><name><surname>Wiklund</surname><given-names>Helena</given-names></name><name><surname>Rabone</surname><given-names>Muriel</given-names></name><name><surname>Bribiesca-Contreras</surname><given-names>Guadalupe</given-names></name><name><surname>Stewart</surname><given-names>Eva C. D.</given-names></name><name><surname>Dahlgren</surname><given-names>Thomas G.</given-names></name><name><surname>Glover</surname><given-names>Adrian G.</given-names></name></person-group><article-title>﻿Taxonomy, phylogeny, and biodiversity of <tp:taxon-name><tp:taxon-name-part taxon-name-part-type="family">Lumbrineridae</tp:taxon-name-part></tp:taxon-name> (<tp:taxon-name><tp:taxon-name-part taxon-name-part-type="phylum">Annelida</tp:taxon-name-part></tp:taxon-name>, <tp:taxon-name><tp:taxon-name-part taxon-name-part-type="class">Polychaeta</tp:taxon-name-part></tp:taxon-name>) from the Central Pacific Clarion-Clipperton Zone</article-title><source>Zookeys</source><day>25</day><month>07</month><year>2023</year><volume>1172</volume><fpage>61</fpage><lpage>100</lpage><pub-id pub-id-type="doi">10.3897/zookeys.1172.100483</pub-id></mixed-citation></tp:treatment-meta><tp:nomenclature><label>﻿</label><tp:taxon-name>
              <object-id xmlns:xlink="http://www.w3.org/1999/xlink" content-type="arpha" xlink:type="simple">32BA5656-2171-5446-A03F-2A1DB02B1E48</object-id>
              <tp:taxon-name-part taxon-name-part-type="family">Lumbrineridae</tp:taxon-name-part>
            </tp:taxon-name><tp:taxon-authority>sp. NHM_2146</tp:taxon-authority><xref ref-type="fig" rid="F2">Fig. 2A–D</xref></tp:nomenclature><tp:treatment-sec sec-type="material" id="SECID0EC5BG"><title>Material examined.</title><p>NHM_2146, <named-content xmlns:xlink="http://www.w3.org/1999/xlink" content-type="dwc:institutional_code" xlink:title="Natural History Museum" xlink:href="http://grbio.org/institution/natural-history-museum-london" xlink:type="simple">NHM</named-content> ANEA 2022.855, coll. 20 Mar. 2015, <abbrev xmlns:xlink="http://www.w3.org/1999/xlink" xlink:title="second cruise" id="ABBRID0EN5BG" xlink:type="simple">AB02</abbrev>, APEI6, <abbrev xmlns:xlink="http://www.w3.org/1999/xlink" xlink:title="Brenke epibenthic sledge" id="ABBRID0ER5BG" xlink:type="simple">EBS</abbrev>, <named-content xmlns:xlink="http://www.w3.org/1999/xlink" content-type="dwc:verbatimCoordinates" xlink:type="simple"><named-content content-type="geo-json" specific-use="{&#34;type&#34;:&#34;Point&#34;,&#34;coordinates&#34;:[-120.025420,19.464570]}" id="NCID0EY5BG" xlink:type="simple">19.46457, -120.02542</named-content></named-content>, 4026 m, <ext-link xmlns:xlink="http://www.w3.org/1999/xlink" xlink:href="https://data.nhm.ac.uk/object/2c8356c2-f64f-4a40-ac0b-292cfc5247b6" ext-link-type="uri" xlink:type="simple">https://data.nhm.ac.uk/object/2c8356c2-f64f-4a40-ac0b-292cfc5247b6</ext-link>.</p></tp:treatment-sec><tp:treatment-sec sec-type="description" id="SECID0EC6BG"><title>Description.</title><p>This species is represented by a single sub-optimally preserved body fragment, 1.8 mm long and 0.4 mm wide for ~ 7 discernible chaetigers (Fig. <xref ref-type="fig" rid="F2">2A</xref>). Parapodia indistinct, globular parapodial lobe visible on some parapodia (Fig. <xref ref-type="fig" rid="F2">2B, C</xref>). Aciculae yellow. Chaetae characterised by winged limbate chaetae (Fig. <xref ref-type="fig" rid="F2">2C</xref>), pseudo-compound multidentate hooded hooks (Fig. <xref ref-type="fig" rid="F2">2C, D</xref>). No simple hooks visible on specimen, although posterior end is absent, and many chaetae are broken.</p><fig id="F2" position="float" orientation="portrait"><object-id xmlns:xlink="http://www.w3.org/1999/xlink" content-type="doi" xlink:type="simple">10.3897/zookeys.1172.100483.figure2</object-id><object-id xmlns:xlink="http://www.w3.org/1999/xlink" content-type="arpha" xlink:type="simple">0184CB72-9212-5CB9-9114-40714BBA41B0</object-id><label>Figure 2.</label><caption><p><tp:taxon-name><tp:taxon-name-part taxon-name-part-type="family">Lumbrineridae</tp:taxon-name-part></tp:taxon-name> sp. NHM_2146 <bold>A</bold> live image of body fragment of specimen NHM_2146 <bold>B</bold> winged limbate capillary chaetae <bold>C</bold> pseudo-compound multidentate hooded hook and winged capillaries <bold>D</bold> pseudo-compound multidentate hooded hook. Scale bars: 100 µm (<bold>B</bold>); 50 µm (<bold>C</bold>).</p></caption><graphic xmlns:xlink="http://www.w3.org/1999/xlink" xlink:href="zookeys-1172-061_article-100483__-g002.jpg" position="float" orientation="portrait" xlink:type="simple" id="oo_883764.jpg"><uri content-type="original_file" xlink:type="simple">https://binary.pensoft.net/fig/883764</uri></graphic></fig></tp:treatment-sec><tp:treatment-sec sec-type="Genetic data" id="SECID0EXAAI"><title>Genetic data.</title><p>This species falls in a strongly supported clade containing <italic><tp:taxon-name><tp:taxon-name-part taxon-name-part-type="genus" reg="Augeneria">Augeneria</tp:taxon-name-part></tp:taxon-name></italic> species, suggesting it may belong to this genus (Fig. <xref ref-type="fig" rid="F3">3</xref>). There are no matches for this species on GenBank.</p><fig id="F3" position="float" orientation="portrait"><object-id xmlns:xlink="http://www.w3.org/1999/xlink" content-type="doi" xlink:type="simple">10.3897/zookeys.1172.100483.figure3</object-id><object-id xmlns:xlink="http://www.w3.org/1999/xlink" content-type="arpha" xlink:type="simple">7B1B206F-2F6C-55AF-95FF-69D815ED5977</object-id><label>Figure 3.</label><caption><p>Majority rule consensus tree from the Bayesian analyses using combined datasets for <abbrev xmlns:xlink="http://www.w3.org/1999/xlink" xlink:title="cytochrome c oxidase I" id="ABBRID0EQBAI" xlink:type="simple">COI</abbrev>, 16S and 18S genes, with 36 terminal taxa of which <italic><tp:taxon-name><tp:taxon-name-part taxon-name-part-type="genus" reg="Tainokia">Tainokia</tp:taxon-name-part><tp:taxon-name-part taxon-name-part-type="species" reg="logachevae">logachevae</tp:taxon-name-part></tp:taxon-name></italic> (<tp:taxon-name><tp:taxon-name-part taxon-name-part-type="family">Oenonidae</tp:taxon-name-part></tp:taxon-name>), <italic><tp:taxon-name><tp:taxon-name-part taxon-name-part-type="genus" reg="Eunice">Eunice</tp:taxon-name-part><tp:taxon-name-part taxon-name-part-type="species" reg="rubra">rubra</tp:taxon-name-part></tp:taxon-name></italic> (<tp:taxon-name><tp:taxon-name-part taxon-name-part-type="family">Eunicidae</tp:taxon-name-part></tp:taxon-name>) and <italic><tp:taxon-name><tp:taxon-name-part taxon-name-part-type="genus" reg="Nothria">Nothria</tp:taxon-name-part><tp:taxon-name-part taxon-name-part-type="species" reg="conchylega">conchylega</tp:taxon-name-part></tp:taxon-name></italic> (<tp:taxon-name><tp:taxon-name-part taxon-name-part-type="family">Onuphidae</tp:taxon-name-part></tp:taxon-name>) were used as outgroup. Posterior probability values are marked on nodes.</p></caption><graphic xmlns:xlink="http://www.w3.org/1999/xlink" xlink:href="zookeys-1172-061_article-100483__-g003.jpg" position="float" orientation="portrait" xlink:type="simple" id="oo_883765.jpg"><uri content-type="original_file" xlink:type="simple">https://binary.pensoft.net/fig/883765</uri></graphic></fig></tp:treatment-sec><tp:treatment-sec sec-type="remarks" id="SECID0EJDAI"><title>Remarks.</title><p>Due to the suboptimal quality of the single available specimen, we cannot identify this taxon beyond family level using morphology. Prostomium and jaws cannot be observed. Chaetae are characterised by winged limbate chaetae and hooks that appears to be pseudo-compound and multidentate. No simple hooks visible on specimen, although posterior end is absent, and many chaetae are broken. Molecular data suggest this species may belong to genus <italic><tp:taxon-name><tp:taxon-name-part taxon-name-part-type="genus" reg="Augeneria">Augeneria</tp:taxon-name-part></tp:taxon-name></italic> (Fig. <xref ref-type="fig" rid="F3">3</xref>), but given the lack of morphological data, we cautiously assign this specimen to morphospecies <tp:taxon-name><tp:taxon-name-part taxon-name-part-type="family">Lumbrineridae</tp:taxon-name-part></tp:taxon-name> sp. NHM_2146.</p></tp:treatment-sec><tp:treatment-sec sec-type="distribution" id="SECID0E6DAI"><title>Distribution.</title><p>Central Pacific Ocean, Eastern <abbrev xmlns:xlink="http://www.w3.org/1999/xlink" xlink:title="Clarion-Clipperton Zone" id="ABBRID0EFEAI" xlink:type="simple">CCZ</abbrev>, in the Area of Particular Environmental Interest, ‘APEI-6’ only (Fig. <xref ref-type="fig" rid="F1">1</xref>).</p></tp:treatment-sec><tp:treatment-sec><!--Section generated to contain objects referenced in tp:taxon-treatment.--><fig id="F1" position="float" orientation="portrait"><object-id xmlns:xlink="http://www.w3.org/1999/xlink" content-type="doi" xlink:type="simple">10.3897/zookeys.1172.100483.figure1</object-id><object-id xmlns:xlink="http://www.w3.org/1999/xlink" content-type="arpha" xlink:type="simple">9474875E-9F4B-572C-9E82-F94601A1C45B</object-id><label>Figure 1.</label><caption><p>Map of <abbrev xmlns:xlink="http://www.w3.org/1999/xlink" xlink:title="Clarion-Clipperton Zone" id="ABBRID0EPBAE" xlink:type="simple">CCZ</abbrev> of exploration areas and Areas of Particular Environmental Interest (APEI) with targeted areas (highlighted in colours; see legend) where samples for this study were collected.</p></caption><graphic xmlns:xlink="http://www.w3.org/1999/xlink" xlink:href="zookeys-1172-061_article-100483__-g001.jpg" position="float" orientation="portrait" xlink:type="simple" id="oo_883763.jpg"><uri content-type="original_file" xlink:type="simple">https://binary.pensoft.net/fig/883763</uri></graphic></fig></tp:treatment-sec></tp:taxon-treatment>
