# Supplementary material for: ﻿Taxonomy, phylogeny, and biodiversity of Lumbrineridae (Annelida, Polychaeta) from the Central Pacific Clarion-Clipperton Zone
Source: Zookeys. 2023 Jul 25;1172:61–100. doi: 10.3897/zookeys.1172.100483 (PMC10394509; doi:10.3897/zookeys.1172.100483)
Supplement: XML Treatment for Lumbrineridae [file zookeys.1172.100483-treatment2.xml]

<!DOCTYPE tp:taxon-treatment
  PUBLIC "-//TaxonX//DTD Taxonomic Treatment Publishing DTD v0 20100105//EN" "tax-treatment-NSO.dtd">
<tp:taxon-treatment xmlns:tp="http://www.plazi.org/taxpub"><tp:treatment-meta><kwd-group><label>Taxon classification</label><kwd>
                <named-content content-type="kingdom">Animalia</named-content>
              </kwd><kwd>
                <named-content content-type="order">Eunicida</named-content>
              </kwd><kwd>
                <named-content content-type="family">Lumbrineridae</named-content>
              </kwd></kwd-group><mixed-citation publication-type="journal"><person-group><name><surname>Neal</surname><given-names>Lenka</given-names></name><name><surname>Abrahams</surname><given-names>Emily</given-names></name><name><surname>Wiklund</surname><given-names>Helena</given-names></name><name><surname>Rabone</surname><given-names>Muriel</given-names></name><name><surname>Bribiesca-Contreras</surname><given-names>Guadalupe</given-names></name><name><surname>Stewart</surname><given-names>Eva C. D.</given-names></name><name><surname>Dahlgren</surname><given-names>Thomas G.</given-names></name><name><surname>Glover</surname><given-names>Adrian G.</given-names></name></person-group><article-title>﻿Taxonomy, phylogeny, and biodiversity of <tp:taxon-name><tp:taxon-name-part taxon-name-part-type="family">Lumbrineridae</tp:taxon-name-part></tp:taxon-name> (<tp:taxon-name><tp:taxon-name-part taxon-name-part-type="phylum">Annelida</tp:taxon-name-part></tp:taxon-name>, <tp:taxon-name><tp:taxon-name-part taxon-name-part-type="class">Polychaeta</tp:taxon-name-part></tp:taxon-name>) from the Central Pacific Clarion-Clipperton Zone</article-title><source>Zookeys</source><day>25</day><month>07</month><year>2023</year><volume>1172</volume><fpage>61</fpage><lpage>100</lpage><pub-id pub-id-type="doi">10.3897/zookeys.1172.100483</pub-id></mixed-citation></tp:treatment-meta><tp:nomenclature><label>﻿</label><tp:taxon-name>
              <object-id xmlns:xlink="http://www.w3.org/1999/xlink" content-type="arpha" xlink:type="simple">15D9C81C-86E5-5C7B-8C58-725F569430EC</object-id>
              <tp:taxon-name-part taxon-name-part-type="family">Lumbrineridae</tp:taxon-name-part>
            </tp:taxon-name><tp:taxon-authority>sp. NHM_1485</tp:taxon-authority><xref ref-type="fig" rid="F4">Figs 4A–E</xref><xref ref-type="fig" rid="F5">, 5A–F</xref></tp:nomenclature><tp:treatment-sec sec-type="material" id="SECID0EVFAI"><title>Material examined.</title><p>NHM_1485, <named-content xmlns:xlink="http://www.w3.org/1999/xlink" content-type="dwc:institutional_code" xlink:title="Natural History Museum" xlink:href="http://grbio.org/institution/natural-history-museum-london" xlink:type="simple">NHM</named-content> ANEA 2022.852, coll. 4 Mar. 2015, <abbrev xmlns:xlink="http://www.w3.org/1999/xlink" xlink:title="second cruise" id="ABBRID0EAGAI" xlink:type="simple">AB02</abbrev>, UK-1, Box core, <named-content xmlns:xlink="http://www.w3.org/1999/xlink" content-type="dwc:verbatimCoordinates" xlink:type="simple"><named-content content-type="geo-json" specific-use="{&#34;type&#34;:&#34;Point&#34;,&#34;coordinates&#34;:[-116.650180,12.495000]}" id="NCID0EHGAI" xlink:type="simple">12.495, -116.65018</named-content></named-content>, 4260 m, <ext-link xmlns:xlink="http://www.w3.org/1999/xlink" xlink:href="https://data.nhm.ac.uk/object/f44e9778-31b9-4204-8b41-f2229302bfd3" ext-link-type="uri" xlink:type="simple">https://data.nhm.ac.uk/object/f44e9778-31b9-4204-8b41-f2229302bfd3</ext-link>; NHM_1516, <named-content xmlns:xlink="http://www.w3.org/1999/xlink" content-type="dwc:institutional_code" xlink:title="Natural History Museum" xlink:href="http://grbio.org/institution/natural-history-museum-london" xlink:type="simple">NHM</named-content> ANEA 2022.853, coll. 5 Mar. 2015, <abbrev xmlns:xlink="http://www.w3.org/1999/xlink" xlink:title="second cruise" id="ABBRID0EWGAI" xlink:type="simple">AB02</abbrev>, UK-1, <abbrev xmlns:xlink="http://www.w3.org/1999/xlink" xlink:title="Brenke epibenthic sledge" id="ABBRID0E1GAI" xlink:type="simple">EBS</abbrev>, <named-content xmlns:xlink="http://www.w3.org/1999/xlink" content-type="dwc:verbatimCoordinates" xlink:type="simple"><named-content content-type="geo-json" specific-use="{&#34;type&#34;:&#34;Point&#34;,&#34;coordinates&#34;:[-116.491330,12.513170]}" id="NCID0EBHAI" xlink:type="simple">12.51317, -116.49133</named-content></named-content>, 4252 m, <ext-link xmlns:xlink="http://www.w3.org/1999/xlink" xlink:href="https://data.nhm.ac.uk/object/18dad4b1-fb07-49ef-a56a-168ced070d7f" ext-link-type="uri" xlink:type="simple">https://data.nhm.ac.uk/object/18dad4b1-fb07-49ef-a56a-168ced070d7f</ext-link>; NHM_1843, <named-content xmlns:xlink="http://www.w3.org/1999/xlink" content-type="dwc:institutional_code" xlink:title="Natural History Museum" xlink:href="http://grbio.org/institution/natural-history-museum-london" xlink:type="simple">NHM</named-content> ANEA 2022.854, coll. 13 Mar. 2015, <abbrev xmlns:xlink="http://www.w3.org/1999/xlink" xlink:title="second cruise" id="ABBRID0EQHAI" xlink:type="simple">AB02</abbrev>, <abbrev xmlns:xlink="http://www.w3.org/1999/xlink" xlink:title="Nauru Ocean Resources Inc" id="ABBRID0EUHAI" xlink:type="simple">OMS</abbrev>, Megacore, <named-content xmlns:xlink="http://www.w3.org/1999/xlink" content-type="dwc:verbatimCoordinates" xlink:type="simple"><named-content content-type="geo-json" specific-use="{&#34;type&#34;:&#34;Point&#34;,&#34;coordinates&#34;:[-117.251580,12.054650]}" id="NCID0E2HAI" xlink:type="simple">12.05465, -117.25158</named-content></named-content>, 4096 m, <ext-link xmlns:xlink="http://www.w3.org/1999/xlink" xlink:href="https://data.nhm.ac.uk/object/8250bf25-7734-4db0-b18c-6ad49e5cc9f6" ext-link-type="uri" xlink:type="simple">https://data.nhm.ac.uk/object/8250bf25-7734-4db0-b18c-6ad49e5cc9f6</ext-link>.</p></tp:treatment-sec><tp:treatment-sec sec-type="description" id="SECID0EFIAI"><title>Description.</title><p>Species represented by several posteriorly incomplete specimens. Voucher specimen NHM_1485, 7.5 mm long and 1 mm wide for 29 chaetigers long anterior fragment. Voucher specimen NHM_1516 (Fig. <xref ref-type="fig" rid="F4">4A</xref>) dissolved for jaws examination and now represented by jaws only (Fig. <xref ref-type="fig" rid="F4">4B</xref>). Molecular voucher NHM_1843 is a body fragment, identified by DNA only. Live specimen light pink colour (Fig. <xref ref-type="fig" rid="F4">4A</xref>), with iridescent sheen and faint spotted pattern across body and prostomium; a red/orange band can be seen along dorsum. Preserved specimens pale yellow in ethanol. The anterior end of the body thick, with a distinctive large collar.</p><p>Prostomium elongated, conical, and distally pointed, longer than wide (Fig. <xref ref-type="fig" rid="F4">4A</xref>).</p><fig id="F4" position="float" orientation="portrait"><object-id xmlns:xlink="http://www.w3.org/1999/xlink" content-type="doi" xlink:type="simple">10.3897/zookeys.1172.100483.figure4</object-id><object-id xmlns:xlink="http://www.w3.org/1999/xlink" content-type="arpha" xlink:type="simple">C5AEAC2C-0A90-5295-A00E-2F70E3BA6CCC</object-id><label>Figure 4.</label><caption><p><tp:taxon-name><tp:taxon-name-part taxon-name-part-type="family">Lumbrineridae</tp:taxon-name-part></tp:taxon-name> sp. NHM_1485 <bold>A</bold> live image of anterior fragment of specimen NHM_1516 in dorsal view <bold>B</bold> complete maxillary apparatus, specimen NHM_1516 <bold>C</bold> parapodium from chaetiger 10 in posterior view with prechaetal (prechl) and postchaetal (postchl) lobes and branchia (br) marked by arrows, specimen NHM_1485 <bold>D</bold> parapodia on chaetigers 19–20, with branchiae (br), specimen NHM_1485 <bold>E</bold> limbate capillaries from anterior chaetiger, specimen NHM_1485. Scale bars: 100 µm (<bold>B</bold>); 50 µm (<bold>C, D</bold>). Abbreviations: br = branchiae ca. = carriers, MI = maxilla 1, MII = maxilla 2, MIII = maxilla 3, MIV = maxilla 4, al = attachment lamellae.</p></caption><graphic xmlns:xlink="http://www.w3.org/1999/xlink" xlink:href="zookeys-1172-061_article-100483__-g004.jpg" position="float" orientation="portrait" xlink:type="simple" id="oo_883766.jpg"><uri content-type="original_file" xlink:type="simple">https://binary.pensoft.net/fig/883766</uri></graphic></fig><p>Maxillary apparatus with four pairs of maxillae (Fig. <xref ref-type="fig" rid="F4">4B</xref>). All maxillae with attachment lamellae. MI forceps-like without internal accessory teeth. MI the same length as carriers and joined completely to the base. MII with ~ 3–5 distinctive teeth, and thin sclerotised ligaments on the posterior end, ~ 2/3 the length of MI. MIII completely pigmented. MIV approximately rectangular and unidentate. Mandibles fused for only ¼ of their length.</p><p>Parapodia consistent across body length, short and rounded. Pre-chaetal lobes broad and low in all chaetigers (Figs <xref ref-type="fig" rid="F4">4C</xref>, <xref ref-type="fig" rid="F5">5A</xref>). Branchiae present, simple, unbranched, elongated and digitiform (Fig. <xref ref-type="fig" rid="F4">4C</xref>), best developed in anterior chaetigers (Fig. <xref ref-type="fig" rid="F4">4C, D</xref>), at some point becoming absent (Fig. <xref ref-type="fig" rid="F5">5A</xref>).</p><fig id="F5" position="float" orientation="portrait"><object-id xmlns:xlink="http://www.w3.org/1999/xlink" content-type="doi" xlink:type="simple">10.3897/zookeys.1172.100483.figure5</object-id><object-id xmlns:xlink="http://www.w3.org/1999/xlink" content-type="arpha" xlink:type="simple">AF28C032-7A82-5384-BBC5-FDBB57D9BAB0</object-id><label>Figure 5.</label><caption><p><tp:taxon-name><tp:taxon-name-part taxon-name-part-type="family">Lumbrineridae</tp:taxon-name-part></tp:taxon-name> sp. NHM_1485, specimen NHM_1843 <bold>A</bold> parapodium from body fragment <bold>B</bold> limbate chaeta <bold>C</bold> detail of limbation <bold>D</bold> simple hooded hooks <bold>E</bold> detail of hooded hook dentition <bold>F</bold> acicula. Scale bars: 250 µm (<bold>A</bold>); 100 µm (<bold>B</bold>); 25 µm (<bold>C–E</bold>); 50 µm (<bold>F</bold>).</p></caption><graphic xmlns:xlink="http://www.w3.org/1999/xlink" xlink:href="zookeys-1172-061_article-100483__-g005.jpg" position="float" orientation="portrait" xlink:type="simple" id="oo_883767.jpg"><uri content-type="original_file" xlink:type="simple">https://binary.pensoft.net/fig/883767</uri></graphic></fig><p>Chaetae characterised by narrowly limbate capillaries (Figs <xref ref-type="fig" rid="F4">4E</xref>, <xref ref-type="fig" rid="F5">5A–C</xref>) and simple hooded hooks (Fig. <xref ref-type="fig" rid="F5">5A, D, E</xref>). Anterior fragment, specimen NHM_1485 with narrowly limbate capillaries only in 29 chaetigers long fragment. Chaetae increase in number from chaetigers 1–8, then decrease again from chaetiger nine onwards. From chaetiger 21, there are ~ 3 chaetae. Body fragment NHM_1483 with 1–3 narrowly limbate capillaries and one or two simple hooded hooks. Hooks long and slender, multidentate, with fine dentition of ~ 5 small teeth (Fig. <xref ref-type="fig" rid="F5">5D, E</xref>). Aciculae black (Fig. <xref ref-type="fig" rid="F4">4C, E</xref>), tips protruding (Fig. <xref ref-type="fig" rid="F5">5F</xref>). Posterior end and pygidium unknown.</p></tp:treatment-sec><tp:treatment-sec sec-type="Genetic data" id="SECID0EZMAI"><title>Genetic data.</title><p>In our analysis, this species falls as a sister taxon to clade containing <italic><tp:taxon-name><tp:taxon-name-part taxon-name-part-type="genus" reg="Augeneria">Augeneria</tp:taxon-name-part></tp:taxon-name></italic> species and unidentifiable <abbrev xmlns:xlink="http://www.w3.org/1999/xlink" xlink:title="Clarion-Clipperton Zone" id="ABBRID0EGNAI" xlink:type="simple">CCZ</abbrev> specimen assigned to <tp:taxon-name><tp:taxon-name-part taxon-name-part-type="family">Lumbrineridae</tp:taxon-name-part></tp:taxon-name> sp. NHM_2146 (Fig. <xref ref-type="fig" rid="F3">3</xref>). It has one <abbrev xmlns:xlink="http://www.w3.org/1999/xlink" xlink:title="cytochrome c oxidase I" id="ABBRID0ETNAI" xlink:type="simple">COI</abbrev> match on GenBank with another unclassified annelid specimen, GenBank accession number <ext-link xmlns:xlink="http://www.w3.org/1999/xlink" ext-link-type="gen" xlink:href="KJ736520.1" xlink:type="simple">KJ736520.1</ext-link>, also collected at the <abbrev xmlns:xlink="http://www.w3.org/1999/xlink" xlink:title="Clarion-Clipperton Zone" id="ABBRID0E3NAI" xlink:type="simple">CCZ</abbrev> (<xref ref-type="bibr" rid="B43">Janssen et al. 2015</xref>).</p></tp:treatment-sec><tp:treatment-sec sec-type="remarks" id="SECID0EEOAI"><title>Remarks.</title><p>We were not able to confidently identify <abbrev xmlns:xlink="http://www.w3.org/1999/xlink" xlink:title="Clarion-Clipperton Zone" id="ABBRID0EKOAI" xlink:type="simple">CCZ</abbrev> specimens to the genus-level, as they were represented by two short anterior fragments (one now dissolved for jaws) and body fragment, identified by DNA only. No hooded hooks were observed in 29-chaetiger long anterior fragment of <abbrev xmlns:xlink="http://www.w3.org/1999/xlink" xlink:title="Clarion-Clipperton Zone" id="ABBRID0EOOAI" xlink:type="simple">CCZ</abbrev> specimen NHM_1485, but they were present in all chaetigers on the body fragment of specimen NHM_1843, which was identified by DNA. Morphologically, elements of the maxillary apparatus (four pairs of dark maxillae, all with attachment lamellae, MII with ligaments) and chaetae composition (limbate chaetae and simple multidentate hooded hooks) are characteristic of several lumbrinerid genera. The digitiform structure associated with parapodia has been interpreted as branchia, pointing to the genus <italic><tp:taxon-name><tp:taxon-name-part taxon-name-part-type="genus" reg="Cenogenus">Cenogenus</tp:taxon-name-part></tp:taxon-name></italic> Chamberlin, 1919 (Oug pers. comms.). Due to the uncertainty of some characters such as hooks observed from the body fragment only (Fig. <xref ref-type="fig" rid="F5">5D–E</xref>), we identify this <abbrev xmlns:xlink="http://www.w3.org/1999/xlink" xlink:title="Clarion-Clipperton Zone" id="ABBRID0E4OAI" xlink:type="simple">CCZ</abbrev> species to family level only and ascribe it to morphospecies <tp:taxon-name><tp:taxon-name-part taxon-name-part-type="family">Lumbrineridae</tp:taxon-name-part></tp:taxon-name> sp. NHM_1485.</p></tp:treatment-sec><tp:treatment-sec sec-type="distribution" id="SECID0EGPAI"><title>Distribution.</title><p>Central Pacific Ocean, Eastern <abbrev xmlns:xlink="http://www.w3.org/1999/xlink" xlink:title="Clarion-Clipperton Zone" id="ABBRID0EMPAI" xlink:type="simple">CCZ</abbrev>, found in ‘UK-1’ and ‘<abbrev xmlns:xlink="http://www.w3.org/1999/xlink" xlink:title="Nauru Ocean Resources Inc" id="ABBRID0EQPAI" xlink:type="simple">OMS</abbrev>’ exploratory areas (Fig. <xref ref-type="fig" rid="F1">1</xref>).</p></tp:treatment-sec><tp:treatment-sec><!--Section generated to contain objects referenced in tp:taxon-treatment.--><fig id="F3" position="float" orientation="portrait"><object-id xmlns:xlink="http://www.w3.org/1999/xlink" content-type="doi" xlink:type="simple">10.3897/zookeys.1172.100483.figure3</object-id><object-id xmlns:xlink="http://www.w3.org/1999/xlink" content-type="arpha" xlink:type="simple">7B1B206F-2F6C-55AF-95FF-69D815ED5977</object-id><label>Figure 3.</label><caption><p>Majority rule consensus tree from the Bayesian analyses using combined datasets for <abbrev xmlns:xlink="http://www.w3.org/1999/xlink" xlink:title="cytochrome c oxidase I" id="ABBRID0EQBAI" xlink:type="simple">COI</abbrev>, 16S and 18S genes, with 36 terminal taxa of which <italic><tp:taxon-name><tp:taxon-name-part taxon-name-part-type="genus" reg="Tainokia">Tainokia</tp:taxon-name-part><tp:taxon-name-part taxon-name-part-type="species" reg="logachevae">logachevae</tp:taxon-name-part></tp:taxon-name></italic> (<tp:taxon-name><tp:taxon-name-part taxon-name-part-type="family">Oenonidae</tp:taxon-name-part></tp:taxon-name>), <italic><tp:taxon-name><tp:taxon-name-part taxon-name-part-type="genus" reg="Eunice">Eunice</tp:taxon-name-part><tp:taxon-name-part taxon-name-part-type="species" reg="rubra">rubra</tp:taxon-name-part></tp:taxon-name></italic> (<tp:taxon-name><tp:taxon-name-part taxon-name-part-type="family">Eunicidae</tp:taxon-name-part></tp:taxon-name>) and <italic><tp:taxon-name><tp:taxon-name-part taxon-name-part-type="genus" reg="Nothria">Nothria</tp:taxon-name-part><tp:taxon-name-part taxon-name-part-type="species" reg="conchylega">conchylega</tp:taxon-name-part></tp:taxon-name></italic> (<tp:taxon-name><tp:taxon-name-part taxon-name-part-type="family">Onuphidae</tp:taxon-name-part></tp:taxon-name>) were used as outgroup. Posterior probability values are marked on nodes.</p></caption><graphic xmlns:xlink="http://www.w3.org/1999/xlink" xlink:href="zookeys-1172-061_article-100483__-g003.jpg" position="float" orientation="portrait" xlink:type="simple" id="oo_883765.jpg"><uri content-type="original_file" xlink:type="simple">https://binary.pensoft.net/fig/883765</uri></graphic></fig><fig id="F1" position="float" orientation="portrait"><object-id xmlns:xlink="http://www.w3.org/1999/xlink" content-type="doi" xlink:type="simple">10.3897/zookeys.1172.100483.figure1</object-id><object-id xmlns:xlink="http://www.w3.org/1999/xlink" content-type="arpha" xlink:type="simple">9474875E-9F4B-572C-9E82-F94601A1C45B</object-id><label>Figure 1.</label><caption><p>Map of <abbrev xmlns:xlink="http://www.w3.org/1999/xlink" xlink:title="Clarion-Clipperton Zone" id="ABBRID0EPBAE" xlink:type="simple">CCZ</abbrev> of exploration areas and Areas of Particular Environmental Interest (APEI) with targeted areas (highlighted in colours; see legend) where samples for this study were collected.</p></caption><graphic xmlns:xlink="http://www.w3.org/1999/xlink" xlink:href="zookeys-1172-061_article-100483__-g001.jpg" position="float" orientation="portrait" xlink:type="simple" id="oo_883763.jpg"><uri content-type="original_file" xlink:type="simple">https://binary.pensoft.net/fig/883763</uri></graphic></fig></tp:treatment-sec><ref-list><ref id="B43"><mixed-citation xmlns:xlink="http://www.w3.org/1999/xlink" xlink:type="simple"><person-group><name name-style="western"><surname>Janssen</surname><given-names>A</given-names></name><name name-style="western"><surname>Kaiser</surname><given-names>S</given-names></name><name name-style="western"><surname>Meißner</surname><given-names>K</given-names></name><name name-style="western"><surname>Brenke</surname><given-names>N</given-names></name><name name-style="western"><surname>Menot</surname><given-names>L</given-names></name><name name-style="western"><surname>Arbizu</surname><given-names>PM</given-names></name></person-group> (<year>2015</year>) A Reverse Taxonomic Approach to Assess Macrofaunal Distribution Patterns in Abyssal Pacific Polymetallic Nodule Fields. PLoS ONE 10(2): e0117790. <ext-link xlink:href="10.1371/journal.pone.0117790" ext-link-type="doi" xlink:type="simple">https://doi.org/10.1371/journal.pone.0117790</ext-link></mixed-citation></ref></ref-list></tp:taxon-treatment>
