# Supplementary material for: ﻿Taxonomy, phylogeny, and biodiversity of Lumbrineridae (Annelida, Polychaeta) from the Central Pacific Clarion-Clipperton Zone
Source: Zookeys. 2023 Jul 25;1172:61–100. doi: 10.3897/zookeys.1172.100483 (PMC10394509; doi:10.3897/zookeys.1172.100483)
Supplement: XML Treatment for Augeneria [file zookeys.1172.100483-treatment3.xml]

<!DOCTYPE tp:taxon-treatment
  PUBLIC "-//TaxonX//DTD Taxonomic Treatment Publishing DTD v0 20100105//EN" "tax-treatment-NSO.dtd">
<tp:taxon-treatment xmlns:tp="http://www.plazi.org/taxpub"><tp:treatment-meta><kwd-group><label>Taxon classification</label><kwd>
                <named-content content-type="kingdom">Animalia</named-content>
              </kwd><kwd>
                <named-content content-type="order">Eunicida</named-content>
              </kwd><kwd>
                <named-content content-type="family">Lumbrineridae</named-content>
              </kwd></kwd-group><mixed-citation publication-type="journal"><person-group><name><surname>Neal</surname><given-names>Lenka</given-names></name><name><surname>Abrahams</surname><given-names>Emily</given-names></name><name><surname>Wiklund</surname><given-names>Helena</given-names></name><name><surname>Rabone</surname><given-names>Muriel</given-names></name><name><surname>Bribiesca-Contreras</surname><given-names>Guadalupe</given-names></name><name><surname>Stewart</surname><given-names>Eva C. D.</given-names></name><name><surname>Dahlgren</surname><given-names>Thomas G.</given-names></name><name><surname>Glover</surname><given-names>Adrian G.</given-names></name></person-group><article-title>﻿Taxonomy, phylogeny, and biodiversity of <tp:taxon-name><tp:taxon-name-part taxon-name-part-type="family">Lumbrineridae</tp:taxon-name-part></tp:taxon-name> (<tp:taxon-name><tp:taxon-name-part taxon-name-part-type="phylum">Annelida</tp:taxon-name-part></tp:taxon-name>, <tp:taxon-name><tp:taxon-name-part taxon-name-part-type="class">Polychaeta</tp:taxon-name-part></tp:taxon-name>) from the Central Pacific Clarion-Clipperton Zone</article-title><source>Zookeys</source><day>25</day><month>07</month><year>2023</year><volume>1172</volume><fpage>61</fpage><lpage>100</lpage><pub-id pub-id-type="doi">10.3897/zookeys.1172.100483</pub-id></mixed-citation></tp:treatment-meta><tp:nomenclature><label>﻿</label><tp:taxon-name>
              <object-id xmlns:xlink="http://www.w3.org/1999/xlink" content-type="arpha" xlink:type="simple">331A4570-BCE1-5088-BF98-591B73CE2D58</object-id>
              <tp:taxon-name-part taxon-name-part-type="genus" reg="Augeneria">Augeneria</tp:taxon-name-part>
            </tp:taxon-name><tp:taxon-authority>Monro, 1930</tp:taxon-authority></tp:nomenclature><tp:treatment-sec sec-type="type species" id="SECID0EYQAI"><title>Type species.</title><p><italic><tp:taxon-name><tp:taxon-name-part taxon-name-part-type="genus" reg="Augeneria">Augeneria</tp:taxon-name-part><tp:taxon-name-part taxon-name-part-type="species" reg="tentaculata">tentaculata</tp:taxon-name-part></tp:taxon-name></italic> Monro, 1930.</p></tp:treatment-sec><tp:treatment-sec sec-type="diagnosis" id="SECID0EJRAI"><title>Diagnosis</title><p>(adapted from <xref ref-type="bibr" rid="B58">Orensanz 1973</xref>; <xref ref-type="bibr" rid="B14">Carrera-Parra 2006a</xref>; <xref ref-type="bibr" rid="B62">Oug et al. 2022</xref>). Prostomium with or without small antennae or nuchal papillae. Four pairs of maxillae, all with attachment lamellae. Maxillae I forceps-like. Maxillae II ca. as long as maxillae I, with ligament, without connecting plates. Maxillae III pigmented. Maxillae IV shaped like broad plates with whitish central and dark peripheral areas. Maxillae V absent. Mandible divergent at its anterior and posterior ends. Chaetae include limbate capillaries, simple and compound multidentate hooded hooks.</p></tp:treatment-sec><tp:treatment-sec sec-type="remarks" id="SECID0E2RAI"><title>Remarks.</title><p>The predominantly deep-sea genus <italic><tp:taxon-name><tp:taxon-name-part taxon-name-part-type="genus" reg="Augeneria">Augeneria</tp:taxon-name-part></tp:taxon-name></italic> Monro, 1930 has a confused taxonomic history. It was previously defined primarily by the presence of three occipital antenna as seen in the type species <italic><tp:taxon-name><tp:taxon-name-part taxon-name-part-type="genus" reg="Augeneria">A.</tp:taxon-name-part><tp:taxon-name-part taxon-name-part-type="species" reg="tentaculata">tentaculata</tp:taxon-name-part></tp:taxon-name></italic>, <xref ref-type="bibr" rid="B54">Monro 1930</xref>. <xref ref-type="bibr" rid="B28">Fauchald (1970)</xref> did not agree that this was enough to distinguish the genus from <italic><tp:taxon-name><tp:taxon-name-part taxon-name-part-type="genus" reg="Lumbrineris">Lumbrineris</tp:taxon-name-part></tp:taxon-name></italic>, describing the antennae as eversible nuchal organs of “little generic significance”. Then, in his review, <xref ref-type="bibr" rid="B58">Orensanz (1973)</xref> revised <italic><tp:taxon-name><tp:taxon-name-part taxon-name-part-type="genus" reg="Augeneria">Augeneria</tp:taxon-name-part></tp:taxon-name></italic> as a valid genus characterised by anterior pseudo-compound hooks, MII with three rounded teeth, and MIV with an expanded pale central area further de-emphasising the antennae in the diagnosis of the genus. <italic><tp:taxon-name><tp:taxon-name-part taxon-name-part-type="genus" reg="Augeneria">Augeneria</tp:taxon-name-part></tp:taxon-name></italic> has since been redefined by <xref ref-type="bibr" rid="B14">Carrera-Parra (2006a)</xref> who presented a diagnosis of the genus that includes three occipital antennae and emphasis on attachment lamellae of the maxillary apparatus, a character that is barely mentioned in work by other authors. In the latest diagnosis given for this genus, <xref ref-type="bibr" rid="B62">Oug et al. (2022)</xref> recognised the antennae or nuchal papillae as either present or absent, to prevent several species currently referred to <italic><tp:taxon-name><tp:taxon-name-part taxon-name-part-type="genus" reg="Augeneria">Augeneria</tp:taxon-name-part></tp:taxon-name></italic> being without generic affiliation. Therefore, it appears that currently there is no settled definition of <italic><tp:taxon-name><tp:taxon-name-part taxon-name-part-type="genus" reg="Augeneria">Augeneria</tp:taxon-name-part></tp:taxon-name></italic>. In this paper, we present two species of <italic><tp:taxon-name><tp:taxon-name-part taxon-name-part-type="genus" reg="Augeneria">Augeneria</tp:taxon-name-part></tp:taxon-name></italic>, and we primarily follow the definition with emphasis on form of MIV and chaetal composition as no antennae could be observed in any of our specimens.</p><p>Currently, the genus <italic><tp:taxon-name><tp:taxon-name-part taxon-name-part-type="genus" reg="Augeneria">Augeneria</tp:taxon-name-part></tp:taxon-name></italic> includes eight valid species, mostly from deeper waters: <italic><tp:taxon-name><tp:taxon-name-part taxon-name-part-type="genus" reg="Augeneria">A.</tp:taxon-name-part><tp:taxon-name-part taxon-name-part-type="species" reg="albidentata">albidentata</tp:taxon-name-part></tp:taxon-name></italic> (Ehlers, 1908) (originally described from Agulhas Bank, South Africa at 117 m), <italic><tp:taxon-name><tp:taxon-name-part taxon-name-part-type="genus" reg="Augeneria">A.</tp:taxon-name-part><tp:taxon-name-part taxon-name-part-type="species" reg="algida">algida</tp:taxon-name-part></tp:taxon-name></italic> (Wirén, 1901) (from West Spitsbergen, Norway, Arctic Ocean at 1780 m), <italic><tp:taxon-name><tp:taxon-name-part taxon-name-part-type="genus" reg="Augeneria">A.</tp:taxon-name-part><tp:taxon-name-part taxon-name-part-type="species" reg="bidens">bidens</tp:taxon-name-part></tp:taxon-name></italic> (Ehlers, 1887) (from Florida and Cuba, Atlantic Ocean at 214–642 m), <italic><tp:taxon-name><tp:taxon-name-part taxon-name-part-type="genus" reg="Augeneria">A.</tp:taxon-name-part><tp:taxon-name-part taxon-name-part-type="species" reg="polytentaculata">polytentaculata</tp:taxon-name-part></tp:taxon-name></italic> Imajima &amp; Huguchi, 1975 (from Japan, Pacific Ocean at 100 m), <italic><tp:taxon-name><tp:taxon-name-part taxon-name-part-type="genus" reg="Augeneria">A.</tp:taxon-name-part><tp:taxon-name-part taxon-name-part-type="species" reg="riojai">riojai</tp:taxon-name-part></tp:taxon-name></italic> Aguirrezabalaga &amp; Carrera-Parra, 2006 (from the Bay of Biscay, Atlantic Ocean at 480–580 m), <italic><tp:taxon-name><tp:taxon-name-part taxon-name-part-type="genus" reg="Augeneria">A.</tp:taxon-name-part><tp:taxon-name-part taxon-name-part-type="species" reg="tentaculata">tentaculata</tp:taxon-name-part></tp:taxon-name></italic> Monro, 1930 (from Signy Island, Antarctic Ocean at 244–344 m), <italic><tp:taxon-name><tp:taxon-name-part taxon-name-part-type="genus" reg="Augeneria">A.</tp:taxon-name-part><tp:taxon-name-part taxon-name-part-type="species" reg="verdis">verdis</tp:taxon-name-part></tp:taxon-name></italic> Hutchings &amp; Murray, 1984 (from the Tasman Sea, Pacific Ocean at 4–12 m) and <italic><tp:taxon-name><tp:taxon-name-part taxon-name-part-type="genus" reg="Augeneria">A.</tp:taxon-name-part><tp:taxon-name-part taxon-name-part-type="species" reg="profundicola">profundicola</tp:taxon-name-part></tp:taxon-name></italic> Kurt-Sahin, Çinar &amp; Gonulal, 2016 (from Aegean Sea at 950 m). The validity of <italic><tp:taxon-name><tp:taxon-name-part taxon-name-part-type="genus" reg="Augeneria">A.</tp:taxon-name-part><tp:taxon-name-part taxon-name-part-type="species" reg="dayi">dayi</tp:taxon-name-part></tp:taxon-name></italic> within the genus <italic><tp:taxon-name><tp:taxon-name-part taxon-name-part-type="genus" reg="Augeneria">Augeneria</tp:taxon-name-part></tp:taxon-name></italic> has been questioned, as it lacks compound hooded hooks on the parapodia and the original description by <xref ref-type="bibr" rid="B21">De Silva (1965)</xref> lacks a proper description of the morphology of the maxillary apparatus according to <xref ref-type="bibr" rid="B48">Kurt-Sahin et al. (2016)</xref>. Furthermore, <italic><tp:taxon-name><tp:taxon-name-part taxon-name-part-type="genus" reg="Augeneria">Augeneria</tp:taxon-name-part><tp:taxon-name-part taxon-name-part-type="species" reg="bidens">bidens</tp:taxon-name-part></tp:taxon-name></italic> is currently listed on the WoRMS database as <italic><tp:taxon-name><tp:taxon-name-part taxon-name-part-type="genus" reg="Lumbrineris">Lumbrineris</tp:taxon-name-part><tp:taxon-name-part taxon-name-part-type="species" reg="bidens">bidens</tp:taxon-name-part></tp:taxon-name></italic> (<xref ref-type="bibr" rid="B72">Read and Fauchald 2022a</xref>). No species of <italic><tp:taxon-name><tp:taxon-name-part taxon-name-part-type="genus" reg="Augeneria">Augeneria</tp:taxon-name-part></tp:taxon-name></italic> has been described from abyssal depths to date.</p></tp:treatment-sec><ref-list><ref id="B58"><mixed-citation xmlns:xlink="http://www.w3.org/1999/xlink" xlink:type="simple"><person-group><name name-style="western"><surname>Orensanz</surname><given-names>JM</given-names></name></person-group> (<year>1973</year>) <article-title>Los anelidos poliquetos de la provincia biogeografica Argentina. IV. <tp:taxon-name><tp:taxon-name-part taxon-name-part-type="family">Lumbrineridae</tp:taxon-name-part></tp:taxon-name>.</article-title><source>Physis Seccion A Los oceanos y sus organismos</source><volume>32</volume>(<issue>85</issue>): <fpage>343</fpage>–<lpage>393</lpage>.</mixed-citation></ref><ref id="B14"><mixed-citation xmlns:xlink="http://www.w3.org/1999/xlink" xlink:type="simple"><person-group><name name-style="western"><surname>Carrera-Parra</surname><given-names>LF</given-names></name></person-group> (<year>2006a</year>) <article-title>Phylogenetic analysis of <tp:taxon-name><tp:taxon-name-part taxon-name-part-type="family">Lumbrineridae</tp:taxon-name-part></tp:taxon-name> Schmarda, 1861 (<tp:taxon-name><tp:taxon-name-part taxon-name-part-type="phylum">Annelida</tp:taxon-name-part></tp:taxon-name>: <tp:taxon-name><tp:taxon-name-part taxon-name-part-type="class">Polychaeta</tp:taxon-name-part></tp:taxon-name>).</article-title><source>Zootaxa</source><volume>1332</volume>(<issue>1</issue>): <fpage>1</fpage>–<lpage>36</lpage>. <ext-link xlink:href="10.11646/zootaxa.1332.1.1" ext-link-type="doi" xlink:type="simple">https://doi.org/10.11646/zootaxa.1332.1.1</ext-link></mixed-citation></ref><ref id="B62"><mixed-citation xmlns:xlink="http://www.w3.org/1999/xlink" xlink:type="simple"><person-group><name name-style="western"><surname>Oug</surname><given-names>E</given-names></name><name name-style="western"><surname>Borisova</surname><given-names>P</given-names></name><name name-style="western"><surname>Budaeva</surname><given-names>N</given-names></name></person-group> (<year>2022</year>) <source><tp:taxon-name><tp:taxon-name-part taxon-name-part-type="family">Lumbrineridae</tp:taxon-name-part></tp:taxon-name> Schmarda, 1861. Chapter 7.12.6 In: Purschke G, Böggemann M, Westheide W (Eds) Handbook of Zoology, <tp:taxon-name><tp:taxon-name-part taxon-name-part-type="phylum">Annelida</tp:taxon-name-part></tp:taxon-name> volume 4: Pleistoannelida, <tp:taxon-name><tp:taxon-name-part taxon-name-part-type="class">Errantia</tp:taxon-name-part></tp:taxon-name> II.</source><publisher-name>Walter de Gruyter GmbH</publisher-name>, <publisher-loc>Berlin/Boston</publisher-loc>, <size units="page">35 pp</size>. <ext-link xlink:href="10.1515/9783110647167-001" ext-link-type="doi" xlink:type="simple">https://doi.org/10.1515/9783110647167-001</ext-link></mixed-citation></ref><ref id="B54"><mixed-citation xmlns:xlink="http://www.w3.org/1999/xlink" xlink:type="simple"><person-group><name name-style="western"><surname>Monro</surname><given-names>CCA</given-names></name></person-group> (<year>1930</year>) <article-title>Polychaete worms. Discovery Reports, Cambridge.</article-title><volume>2</volume>: <fpage>1</fpage>–<lpage>222</lpage>. <ext-link xlink:href="http://biodiversitylibrary.org/page/15904801" ext-link-type="uri" xlink:type="simple">http://biodiversitylibrary.org/page/15904801</ext-link> [Accessed 7 Sept 2022]</mixed-citation></ref><ref id="B28"><mixed-citation xmlns:xlink="http://www.w3.org/1999/xlink" xlink:type="simple"><person-group><name name-style="western"><surname>Fauchald</surname><given-names>K</given-names></name></person-group> (<year>1970</year>) <article-title>Polychaetous annelids of the families <tp:taxon-name><tp:taxon-name-part taxon-name-part-type="family">Eunicidae</tp:taxon-name-part></tp:taxon-name>, <tp:taxon-name><tp:taxon-name-part taxon-name-part-type="family">Lumbrineridae</tp:taxon-name-part></tp:taxon-name>, <tp:taxon-name><tp:taxon-name-part taxon-name-part-type="family">Iphitimidae</tp:taxon-name-part></tp:taxon-name>, <tp:taxon-name><tp:taxon-name-part taxon-name-part-type="family">Arabellidae</tp:taxon-name-part></tp:taxon-name>, <tp:taxon-name><tp:taxon-name-part taxon-name-part-type="family">Lysaretidae</tp:taxon-name-part></tp:taxon-name> and <tp:taxon-name><tp:taxon-name-part taxon-name-part-type="family">Dorvilleidae</tp:taxon-name-part></tp:taxon-name> from Western Mexico.</article-title><source>Allan Hancock Monographs in Marine Biology</source><volume>5</volume>: <fpage>1</fpage>–<lpage>335</lpage>.</mixed-citation></ref><ref id="B21"><mixed-citation xmlns:xlink="http://www.w3.org/1999/xlink" xlink:type="simple"><person-group><name name-style="western"><surname>De Silva</surname><given-names>PHDH</given-names></name></person-group> (<year>1965</year>) <article-title>New species and records of <tp:taxon-name><tp:taxon-name-part taxon-name-part-type="class">Polychaeta</tp:taxon-name-part></tp:taxon-name> from Ceylon.</article-title><source>Proceedings of the Zoological Society of London</source><volume>144</volume>(<issue>4</issue>): <fpage>537</fpage>–<lpage>563</lpage>. <ext-link xlink:href="10.1111/j.1469-7998.1965.tb05196.x" ext-link-type="doi" xlink:type="simple">https://doi.org/10.1111/j.1469-7998.1965.tb05196.x</ext-link></mixed-citation></ref><ref id="B48"><mixed-citation xmlns:xlink="http://www.w3.org/1999/xlink" xlink:type="simple"><person-group><name name-style="western"><surname>Kurt-Sahin</surname><given-names>G</given-names></name><name name-style="western"><surname>Çinar</surname><given-names>ME</given-names></name><name name-style="western"><surname>Gonulal</surname><given-names>O</given-names></name></person-group> (<year>2016</year>) <article-title>A new species of <italic><tp:taxon-name><tp:taxon-name-part taxon-name-part-type="genus">Augeneria</tp:taxon-name-part></tp:taxon-name></italic> (<tp:taxon-name><tp:taxon-name-part taxon-name-part-type="class">Polychaeta</tp:taxon-name-part></tp:taxon-name>: <tp:taxon-name><tp:taxon-name-part taxon-name-part-type="family">Lumbrineridae</tp:taxon-name-part></tp:taxon-name>) from deep waters of the Aegean Sea (eastern Mediterranean).</article-title><source>Mediterranean Marine Science</source><volume>17</volume>(<issue>3</issue>): <fpage>708</fpage>–<lpage>713</lpage>. <ext-link xlink:href="10.12681/mms.1695" ext-link-type="doi" xlink:type="simple">https://doi.org/10.12681/mms.1695</ext-link></mixed-citation></ref><ref id="B72"><mixed-citation xmlns:xlink="http://www.w3.org/1999/xlink" xlink:type="simple"><person-group><name name-style="western"><surname>Read</surname><given-names>G</given-names></name><name name-style="western"><surname>Fauchald</surname><given-names>K [Eds]</given-names></name></person-group> (<year>2022a</year>) World <tp:taxon-name><tp:taxon-name-part taxon-name-part-type="class">Polychaeta</tp:taxon-name-part></tp:taxon-name> Database. <italic><tp:taxon-name><tp:taxon-name-part taxon-name-part-type="genus">Lumbrineris</tp:taxon-name-part><tp:taxon-name-part taxon-name-part-type="species">bidens</tp:taxon-name-part></tp:taxon-name></italic> Ehlers, 1887. World Register of Marine Species. <ext-link xlink:href="https://www.marinespecies.org/aphia.php?p=taxdetails&amp;id=157470" ext-link-type="uri" xlink:type="simple">https://www.marinespecies.org/aphia.php?p=taxdetails&amp;id=157470</ext-link> [Accessed 28 Sept 2022]</mixed-citation></ref></ref-list></tp:taxon-treatment>
