# Supplementary material for: ﻿Taxonomy, phylogeny, and biodiversity of Lumbrineridae (Annelida, Polychaeta) from the Central Pacific Clarion-Clipperton Zone
Source: Zookeys. 2023 Jul 25;1172:61–100. doi: 10.3897/zookeys.1172.100483 (PMC10394509; doi:10.3897/zookeys.1172.100483)
Supplement: XML Treatment for Augeneria [file zookeys.1172.100483-treatment4.xml]

<!DOCTYPE tp:taxon-treatment
  PUBLIC "-//TaxonX//DTD Taxonomic Treatment Publishing DTD v0 20100105//EN" "tax-treatment-NSO.dtd">
<tp:taxon-treatment xmlns:tp="http://www.plazi.org/taxpub"><tp:treatment-meta><kwd-group><label>Taxon classification</label><kwd>
                <named-content content-type="kingdom">Animalia</named-content>
              </kwd><kwd>
                <named-content content-type="order">Eunicida</named-content>
              </kwd><kwd>
                <named-content content-type="family">Lumbrineridae</named-content>
              </kwd></kwd-group><mixed-citation publication-type="journal"><person-group><name><surname>Neal</surname><given-names>Lenka</given-names></name><name><surname>Abrahams</surname><given-names>Emily</given-names></name><name><surname>Wiklund</surname><given-names>Helena</given-names></name><name><surname>Rabone</surname><given-names>Muriel</given-names></name><name><surname>Bribiesca-Contreras</surname><given-names>Guadalupe</given-names></name><name><surname>Stewart</surname><given-names>Eva C. D.</given-names></name><name><surname>Dahlgren</surname><given-names>Thomas G.</given-names></name><name><surname>Glover</surname><given-names>Adrian G.</given-names></name></person-group><article-title>﻿Taxonomy, phylogeny, and biodiversity of <tp:taxon-name><tp:taxon-name-part taxon-name-part-type="family">Lumbrineridae</tp:taxon-name-part></tp:taxon-name> (<tp:taxon-name><tp:taxon-name-part taxon-name-part-type="phylum">Annelida</tp:taxon-name-part></tp:taxon-name>, <tp:taxon-name><tp:taxon-name-part taxon-name-part-type="class">Polychaeta</tp:taxon-name-part></tp:taxon-name>) from the Central Pacific Clarion-Clipperton Zone</article-title><source>Zookeys</source><day>25</day><month>07</month><year>2023</year><volume>1172</volume><fpage>61</fpage><lpage>100</lpage><pub-id pub-id-type="doi">10.3897/zookeys.1172.100483</pub-id></mixed-citation></tp:treatment-meta><tp:nomenclature><label>﻿</label><tp:taxon-name>
              <object-id xmlns:xlink="http://www.w3.org/1999/xlink" content-type="arpha" xlink:type="simple">54A66982-831D-575C-B121-69EDBC97A72B</object-id>
              <tp:taxon-name-part taxon-name-part-type="genus" reg="Augeneria">Augeneria</tp:taxon-name-part>
            </tp:taxon-name><tp:taxon-authority>sp. NHM_4590</tp:taxon-authority><xref ref-type="fig" rid="F6">Figs 6A–G</xref><xref ref-type="fig" rid="F7">, 7A–F</xref></tp:nomenclature><tp:treatment-sec sec-type="material" id="SECID0EW1AI"><title>Material examined.</title><p>NHM_0209, coll. 14 Oct. 2013, <abbrev xmlns:xlink="http://www.w3.org/1999/xlink" xlink:title="first UKSR ABYSSLINE cruise" id="ABBRID0E31AI" xlink:type="simple">AB01</abbrev>, UK-1, Box core, <named-content xmlns:xlink="http://www.w3.org/1999/xlink" content-type="dwc:verbatimCoordinates" xlink:type="simple"><named-content content-type="geo-json" specific-use="{&#34;type&#34;:&#34;Point&#34;,&#34;coordinates&#34;:[-116.534250,13.824120]}" id="NCID0ED2AI" xlink:type="simple">13.82412, -116.53425</named-content></named-content>, 4054 m, <ext-link xmlns:xlink="http://www.w3.org/1999/xlink" xlink:href="https://data.nhm.ac.uk/object/1b024172-3aba-4404-9cd5-6f9cc86d69c0" ext-link-type="uri" xlink:type="simple">https://data.nhm.ac.uk/object/1b024172-3aba-4404-9cd5-6f9cc86d69c0</ext-link>; NHM_0609, coll. 17 Feb. 2015, <abbrev xmlns:xlink="http://www.w3.org/1999/xlink" xlink:title="second cruise" id="ABBRID0EN2AI" xlink:type="simple">AB02</abbrev>, UK-1, <abbrev xmlns:xlink="http://www.w3.org/1999/xlink" xlink:title="Brenke epibenthic sledge" id="ABBRID0ER2AI" xlink:type="simple">EBS</abbrev>, <named-content xmlns:xlink="http://www.w3.org/1999/xlink" content-type="dwc:verbatimCoordinates" xlink:type="simple"><named-content content-type="geo-json" specific-use="{&#34;type&#34;:&#34;Point&#34;,&#34;coordinates&#34;:[-116.548670,12.386240]}" id="NCID0EY2AI" xlink:type="simple">12.38624, -116.54867</named-content></named-content>, 4202 m, <ext-link xmlns:xlink="http://www.w3.org/1999/xlink" xlink:href="https://data.nhm.ac.uk/object/98e583f4-665d-4197-8349-c8f6147454b8" ext-link-type="uri" xlink:type="simple">https://data.nhm.ac.uk/object/98e583f4-665d-4197-8349-c8f6147454b8</ext-link>; NHM_0205, <named-content xmlns:xlink="http://www.w3.org/1999/xlink" content-type="dwc:institutional_code" xlink:title="Natural History Museum" xlink:href="http://grbio.org/institution/natural-history-museum-london" xlink:type="simple">NHM</named-content> ANEA 2022.832, coll. 14 Oct. 2013, <abbrev xmlns:xlink="http://www.w3.org/1999/xlink" xlink:title="first UKSR ABYSSLINE cruise" id="ABBRID0EH3AI" xlink:type="simple">AB01</abbrev>, UK-1, Box core, <named-content xmlns:xlink="http://www.w3.org/1999/xlink" content-type="dwc:verbatimCoordinates" xlink:type="simple"><named-content content-type="geo-json" specific-use="{&#34;type&#34;:&#34;Point&#34;,&#34;coordinates&#34;:[-116.534250,13.824120]}" id="NCID0EO3AI" xlink:type="simple">13.82412, -116.53425</named-content></named-content>, 4054 m, <ext-link xmlns:xlink="http://www.w3.org/1999/xlink" xlink:href="https://data.nhm.ac.uk/object/2af3e568-87be-4158-9b8e-f5b1c3cc5468" ext-link-type="uri" xlink:type="simple">https://data.nhm.ac.uk/object/2af3e568-87be-4158-9b8e-f5b1c3cc5468</ext-link>; NHM_0686, <named-content xmlns:xlink="http://www.w3.org/1999/xlink" content-type="dwc:institutional_code" xlink:title="Natural History Museum" xlink:href="http://grbio.org/institution/natural-history-museum-london" xlink:type="simple">NHM</named-content> ANEA 2022.841, coll. 20 Feb. 2015, <abbrev xmlns:xlink="http://www.w3.org/1999/xlink" xlink:title="second cruise" id="ABBRID0E43AI" xlink:type="simple">AB02</abbrev>, UK-1, <abbrev xmlns:xlink="http://www.w3.org/1999/xlink" xlink:title="Brenke epibenthic sledge" id="ABBRID0EB4AI" xlink:type="simple">EBS</abbrev>, <named-content xmlns:xlink="http://www.w3.org/1999/xlink" content-type="dwc:verbatimCoordinates" xlink:type="simple"><named-content content-type="geo-json" specific-use="{&#34;type&#34;:&#34;Point&#34;,&#34;coordinates&#34;:[-116.604170,12.513170]}" id="NCID0EI4AI" xlink:type="simple">12.51317, -116.60417</named-content></named-content>, 4425 m, <ext-link xmlns:xlink="http://www.w3.org/1999/xlink" xlink:href="https://data.nhm.ac.uk/object/1b1830d0-ec8f-4503-86ca-72efba0a4772" ext-link-type="uri" xlink:type="simple">https://data.nhm.ac.uk/object/1b1830d0-ec8f-4503-86ca-72efba0a4772</ext-link>; NHM_0782, <named-content xmlns:xlink="http://www.w3.org/1999/xlink" content-type="dwc:institutional_code" xlink:title="Natural History Museum" xlink:href="http://grbio.org/institution/natural-history-museum-london" xlink:type="simple">NHM</named-content> ANEA 2022.842, coll. 20 Feb. 2015, <abbrev xmlns:xlink="http://www.w3.org/1999/xlink" xlink:title="second cruise" id="ABBRID0EX4AI" xlink:type="simple">AB02</abbrev>, UK-1, <abbrev xmlns:xlink="http://www.w3.org/1999/xlink" xlink:title="Brenke epibenthic sledge" id="ABBRID0E24AI" xlink:type="simple">EBS</abbrev>, <named-content xmlns:xlink="http://www.w3.org/1999/xlink" content-type="dwc:verbatimCoordinates" xlink:type="simple"><named-content content-type="geo-json" specific-use="{&#34;type&#34;:&#34;Point&#34;,&#34;coordinates&#34;:[-116.604170,12.513170]}" id="NCID0EC5AI" xlink:type="simple">12.51317, -116.60417</named-content></named-content>, 4425 m, <ext-link xmlns:xlink="http://www.w3.org/1999/xlink" xlink:href="https://data.nhm.ac.uk/object/10adaf27-6b76-4258-8530-5cb8ef631c44" ext-link-type="uri" xlink:type="simple">https://data.nhm.ac.uk/object/10adaf27-6b76-4258-8530-5cb8ef631c44</ext-link>; NHM_0788, <named-content xmlns:xlink="http://www.w3.org/1999/xlink" content-type="dwc:institutional_code" xlink:title="Natural History Museum" xlink:href="http://grbio.org/institution/natural-history-museum-london" xlink:type="simple">NHM</named-content> ANEA 2022.843, coll. 20 Feb. 2015, <abbrev xmlns:xlink="http://www.w3.org/1999/xlink" xlink:title="second cruise" id="ABBRID0ER5AI" xlink:type="simple">AB02</abbrev>, UK-1, <abbrev xmlns:xlink="http://www.w3.org/1999/xlink" xlink:title="Brenke epibenthic sledge" id="ABBRID0EV5AI" xlink:type="simple">EBS</abbrev>, <named-content xmlns:xlink="http://www.w3.org/1999/xlink" content-type="dwc:verbatimCoordinates" xlink:type="simple"><named-content content-type="geo-json" specific-use="{&#34;type&#34;:&#34;Point&#34;,&#34;coordinates&#34;:[-116.604170,12.513170]}" id="NCID0E35AI" xlink:type="simple">12.51317, -116.60417</named-content></named-content>, 4425 m, <ext-link xmlns:xlink="http://www.w3.org/1999/xlink" xlink:href="https://data.nhm.ac.uk/object/87c4f766-d47b-4bf4-85e3-b5e234cdf241" ext-link-type="uri" xlink:type="simple">https://data.nhm.ac.uk/object/87c4f766-d47b-4bf4-85e3-b5e234cdf241</ext-link>; NHM_1008, <named-content xmlns:xlink="http://www.w3.org/1999/xlink" content-type="dwc:institutional_code" xlink:title="Natural History Museum" xlink:href="http://grbio.org/institution/natural-history-museum-london" xlink:type="simple">NHM</named-content> ANEA 2022.833, coll. 24 Feb. 2015, <abbrev xmlns:xlink="http://www.w3.org/1999/xlink" xlink:title="second cruise" id="ABBRID0EL6AI" xlink:type="simple">AB02</abbrev>, <abbrev xmlns:xlink="http://www.w3.org/1999/xlink" xlink:title="Nauru Ocean Resources Inc" id="ABBRID0EP6AI" xlink:type="simple">OMS</abbrev>, <abbrev xmlns:xlink="http://www.w3.org/1999/xlink" xlink:title="Brenke epibenthic sledge" id="ABBRID0ET6AI" xlink:type="simple">EBS</abbrev>, <named-content xmlns:xlink="http://www.w3.org/1999/xlink" content-type="dwc:verbatimCoordinates" xlink:type="simple"><named-content content-type="geo-json" specific-use="{&#34;type&#34;:&#34;Point&#34;,&#34;coordinates&#34;:[-117.292000,12.133670]}" id="NCID0E16AI" xlink:type="simple">12.13367, -117.292</named-content></named-content>, 4122 m, <ext-link xmlns:xlink="http://www.w3.org/1999/xlink" xlink:href="https://data.nhm.ac.uk/object/9338cf46-ea85-43d8-9593-1d2395acb4ca" ext-link-type="uri" xlink:type="simple">https://data.nhm.ac.uk/object/9338cf46-ea85-43d8-9593-1d2395acb4ca</ext-link>; NHM_1872, <named-content xmlns:xlink="http://www.w3.org/1999/xlink" content-type="dwc:institutional_code" xlink:title="Natural History Museum" xlink:href="http://grbio.org/institution/natural-history-museum-london" xlink:type="simple">NHM</named-content> ANEA 2022.844, coll. 13 Mar. 2015, <abbrev xmlns:xlink="http://www.w3.org/1999/xlink" xlink:title="second cruise" id="ABBRID0EJABI" xlink:type="simple">AB02</abbrev>, <abbrev xmlns:xlink="http://www.w3.org/1999/xlink" xlink:title="Nauru Ocean Resources Inc" id="ABBRID0ENABI" xlink:type="simple">OMS</abbrev>, <abbrev xmlns:xlink="http://www.w3.org/1999/xlink" xlink:title="Brenke epibenthic sledge" id="ABBRID0ERABI" xlink:type="simple">EBS</abbrev>, <named-content xmlns:xlink="http://www.w3.org/1999/xlink" content-type="dwc:verbatimCoordinates" xlink:type="simple"><named-content content-type="geo-json" specific-use="{&#34;type&#34;:&#34;Point&#34;,&#34;coordinates&#34;:[-117.217170,12.041500]}" id="NCID0EYABI" xlink:type="simple">12.0415, -117.21717</named-content></named-content>, 4094 m, <ext-link xmlns:xlink="http://www.w3.org/1999/xlink" xlink:href="https://data.nhm.ac.uk/object/621a4712-aea8-42c6-8ad9-ee673f0d06c6" ext-link-type="uri" xlink:type="simple">https://data.nhm.ac.uk/object/621a4712-aea8-42c6-8ad9-ee673f0d06c6</ext-link>; NHM_1878, <named-content xmlns:xlink="http://www.w3.org/1999/xlink" content-type="dwc:institutional_code" xlink:title="Natural History Museum" xlink:href="http://grbio.org/institution/natural-history-museum-london" xlink:type="simple">NHM</named-content> ANEA 2022.845, coll. 13 Mar. 2015, <abbrev xmlns:xlink="http://www.w3.org/1999/xlink" xlink:title="second cruise" id="ABBRID0EHBBI" xlink:type="simple">AB02</abbrev>, <abbrev xmlns:xlink="http://www.w3.org/1999/xlink" xlink:title="Nauru Ocean Resources Inc" id="ABBRID0ELBBI" xlink:type="simple">OMS</abbrev>, <abbrev xmlns:xlink="http://www.w3.org/1999/xlink" xlink:title="Brenke epibenthic sledge" id="ABBRID0EPBBI" xlink:type="simple">EBS</abbrev>, <named-content xmlns:xlink="http://www.w3.org/1999/xlink" content-type="dwc:verbatimCoordinates" xlink:type="simple"><named-content content-type="geo-json" specific-use="{&#34;type&#34;:&#34;Point&#34;,&#34;coordinates&#34;:[-117.217170,12.041500]}" id="NCID0EWBBI" xlink:type="simple">12.0415, -117.21717</named-content></named-content>, 4094 m, <ext-link xmlns:xlink="http://www.w3.org/1999/xlink" xlink:href="https://data.nhm.ac.uk/object/cd9d9fd6-547d-4b98-b111-d47e647333bf" ext-link-type="uri" xlink:type="simple">https://data.nhm.ac.uk/object/cd9d9fd6-547d-4b98-b111-d47e647333bf</ext-link>; NHM_1948K, <named-content xmlns:xlink="http://www.w3.org/1999/xlink" content-type="dwc:institutional_code" xlink:title="Natural History Museum" xlink:href="http://grbio.org/institution/natural-history-museum-london" xlink:type="simple">NHM</named-content> ANEA 2022.846, coll. 13 Mar. 2015, <abbrev xmlns:xlink="http://www.w3.org/1999/xlink" xlink:title="second cruise" id="ABBRID0EFCBI" xlink:type="simple">AB02</abbrev>, <abbrev xmlns:xlink="http://www.w3.org/1999/xlink" xlink:title="Nauru Ocean Resources Inc" id="ABBRID0EJCBI" xlink:type="simple">OMS</abbrev>, <abbrev xmlns:xlink="http://www.w3.org/1999/xlink" xlink:title="Brenke epibenthic sledge" id="ABBRID0ENCBI" xlink:type="simple">EBS</abbrev>, <named-content xmlns:xlink="http://www.w3.org/1999/xlink" content-type="dwc:verbatimCoordinates" xlink:type="simple"><named-content content-type="geo-json" specific-use="{&#34;type&#34;:&#34;Point&#34;,&#34;coordinates&#34;:[-117.217170,12.041500]}" id="NCID0EUCBI" xlink:type="simple">12.0415, -117.21717</named-content></named-content>, 4094 m, <ext-link xmlns:xlink="http://www.w3.org/1999/xlink" xlink:href="https://data.nhm.ac.uk/object/8e37077f-b5ff-4190-a75e-23dd07314798" ext-link-type="uri" xlink:type="simple">https://data.nhm.ac.uk/object/8e37077f-b5ff-4190-a75e-23dd07314798</ext-link>; NHM_2249, <named-content xmlns:xlink="http://www.w3.org/1999/xlink" content-type="dwc:institutional_code" xlink:title="Natural History Museum" xlink:href="http://grbio.org/institution/natural-history-museum-london" xlink:type="simple">NHM</named-content> ANEA 2022.836, coll. 1 Mar. 2015, <abbrev xmlns:xlink="http://www.w3.org/1999/xlink" xlink:title="second cruise" id="ABBRID0EDDBI" xlink:type="simple">AB02</abbrev>, <abbrev xmlns:xlink="http://www.w3.org/1999/xlink" xlink:title="Nauru Ocean Resources Inc" id="ABBRID0EHDBI" xlink:type="simple">OMS</abbrev>, <abbrev xmlns:xlink="http://www.w3.org/1999/xlink" xlink:title="Brenke epibenthic sledge" id="ABBRID0ELDBI" xlink:type="simple">EBS</abbrev>, <named-content xmlns:xlink="http://www.w3.org/1999/xlink" content-type="dwc:verbatimCoordinates" xlink:type="simple"><named-content content-type="geo-json" specific-use="{&#34;type&#34;:&#34;Point&#34;,&#34;coordinates&#34;:[-117.302170,12.257330]}" id="NCID0ESDBI" xlink:type="simple">12.25733, -117.30217</named-content></named-content>, 4302 m, <ext-link xmlns:xlink="http://www.w3.org/1999/xlink" xlink:href="https://data.nhm.ac.uk/object/d2bc88ee-e882-4f6d-aa4c-93bcdb429611" ext-link-type="uri" xlink:type="simple">https://data.nhm.ac.uk/object/d2bc88ee-e882-4f6d-aa4c-93bcdb429611</ext-link>; NHM_2389, <named-content xmlns:xlink="http://www.w3.org/1999/xlink" content-type="dwc:institutional_code" xlink:title="Natural History Museum" xlink:href="http://grbio.org/institution/natural-history-museum-london" xlink:type="simple">NHM</named-content> ANEA 2022.834, coll. 20 Feb. 2015, <abbrev xmlns:xlink="http://www.w3.org/1999/xlink" xlink:title="second cruise" id="ABBRID0EBEBI" xlink:type="simple">AB02</abbrev>, UK-1, <abbrev xmlns:xlink="http://www.w3.org/1999/xlink" xlink:title="Brenke epibenthic sledge" id="ABBRID0EFEBI" xlink:type="simple">EBS</abbrev>, <named-content xmlns:xlink="http://www.w3.org/1999/xlink" content-type="dwc:verbatimCoordinates" xlink:type="simple"><named-content content-type="geo-json" specific-use="{&#34;type&#34;:&#34;Point&#34;,&#34;coordinates&#34;:[-116.604170,12.513170]}" id="NCID0EMEBI" xlink:type="simple">12.51317, -116.60417</named-content></named-content>, 4425 m, <ext-link xmlns:xlink="http://www.w3.org/1999/xlink" xlink:href="https://data.nhm.ac.uk/object/5cd29524-9ddf-43a0-8618-5ec8f6dc0bf8" ext-link-type="uri" xlink:type="simple">https://data.nhm.ac.uk/object/5cd29524-9ddf-43a0-8618-5ec8f6dc0bf8</ext-link>; NHM_2588, <named-content xmlns:xlink="http://www.w3.org/1999/xlink" content-type="dwc:institutional_code" xlink:title="Natural History Museum" xlink:href="http://grbio.org/institution/natural-history-museum-london" xlink:type="simple">NHM</named-content> ANEA 2022.838, coll. 1 Mar. 2015, <abbrev xmlns:xlink="http://www.w3.org/1999/xlink" xlink:title="second cruise" id="ABBRID0E2EBI" xlink:type="simple">AB02</abbrev>, <abbrev xmlns:xlink="http://www.w3.org/1999/xlink" xlink:title="Nauru Ocean Resources Inc" id="ABBRID0E6EBI" xlink:type="simple">OMS</abbrev>, <abbrev xmlns:xlink="http://www.w3.org/1999/xlink" xlink:title="Brenke epibenthic sledge" id="ABBRID0EDFBI" xlink:type="simple">EBS</abbrev>, <named-content xmlns:xlink="http://www.w3.org/1999/xlink" content-type="dwc:verbatimCoordinates" xlink:type="simple"><named-content content-type="geo-json" specific-use="{&#34;type&#34;:&#34;Point&#34;,&#34;coordinates&#34;:[-117.302170,12.257330]}" id="NCID0EKFBI" xlink:type="simple">12.25733, -117.30217</named-content></named-content>, 4302 m, <ext-link xmlns:xlink="http://www.w3.org/1999/xlink" xlink:href="https://data.nhm.ac.uk/object/22fbc1a3-b2bd-40c2-bf7f-d3dcd6b85ea4" ext-link-type="uri" xlink:type="simple">https://data.nhm.ac.uk/object/22fbc1a3-b2bd-40c2-bf7f-d3dcd6b85ea4</ext-link>; NHM_2976, <named-content xmlns:xlink="http://www.w3.org/1999/xlink" content-type="dwc:institutional_code" xlink:title="Natural History Museum" xlink:href="http://grbio.org/institution/natural-history-museum-london" xlink:type="simple">NHM</named-content> ANEA 2022.839, coll. 20 Feb. 2015, <abbrev xmlns:xlink="http://www.w3.org/1999/xlink" xlink:title="second cruise" id="ABBRID0EZFBI" xlink:type="simple">AB02</abbrev>, UK-1, <abbrev xmlns:xlink="http://www.w3.org/1999/xlink" xlink:title="Brenke epibenthic sledge" id="ABBRID0E4FBI" xlink:type="simple">EBS</abbrev>, <named-content xmlns:xlink="http://www.w3.org/1999/xlink" content-type="dwc:verbatimCoordinates" xlink:type="simple"><named-content content-type="geo-json" specific-use="{&#34;type&#34;:&#34;Point&#34;,&#34;coordinates&#34;:[-116.604170,12.513170]}" id="NCID0EEGBI" xlink:type="simple">12.51317, -116.60417</named-content></named-content>, 4425 m, <ext-link xmlns:xlink="http://www.w3.org/1999/xlink" xlink:href="https://data.nhm.ac.uk/object/efc8baac-defe-468f-a40d-5b0c2e160621" ext-link-type="uri" xlink:type="simple">https://data.nhm.ac.uk/object/efc8baac-defe-468f-a40d-5b0c2e160621</ext-link>; NHM_3886, <named-content xmlns:xlink="http://www.w3.org/1999/xlink" content-type="dwc:institutional_code" xlink:title="Natural History Museum" xlink:href="http://grbio.org/institution/natural-history-museum-london" xlink:type="simple">NHM</named-content> ANEA 2022.835, coll. 6 Mar. 2020, <abbrev xmlns:xlink="http://www.w3.org/1999/xlink" xlink:title="Resource Cruise 01" id="ABBRID0ETGBI" xlink:type="simple">RC01</abbrev>, UK-1, Box core, <named-content xmlns:xlink="http://www.w3.org/1999/xlink" content-type="dwc:verbatimCoordinates" xlink:type="simple"><named-content content-type="geo-json" specific-use="{&#34;type&#34;:&#34;Point&#34;,&#34;coordinates&#34;:[-116.468170,13.590130]}" id="NCID0E1GBI" xlink:type="simple">13.59013, -116.46817</named-content></named-content>, 4081 m, <ext-link xmlns:xlink="http://www.w3.org/1999/xlink" xlink:href="https://data.nhm.ac.uk/object/10ae7a30-345f-40b0-9fb6-ec84eb4d91d5" ext-link-type="uri" xlink:type="simple">https://data.nhm.ac.uk/object/10ae7a30-345f-40b0-9fb6-ec84eb4d91d5</ext-link>; NHM_4590, <named-content xmlns:xlink="http://www.w3.org/1999/xlink" content-type="dwc:institutional_code" xlink:title="Natural History Museum" xlink:href="http://grbio.org/institution/natural-history-museum-london" xlink:type="simple">NHM</named-content> ANEA 2022.837, coll. 15 Mar. 2020, <abbrev xmlns:xlink="http://www.w3.org/1999/xlink" xlink:title="Resource Cruise 01" id="ABBRID0EJHBI" xlink:type="simple">RC01</abbrev>, <abbrev xmlns:xlink="http://www.w3.org/1999/xlink" xlink:title="Nauru Ocean Resources Inc" id="ABBRID0ENHBI" xlink:type="simple">OMS</abbrev>, Box core, <named-content xmlns:xlink="http://www.w3.org/1999/xlink" content-type="dwc:verbatimCoordinates" xlink:type="simple"><named-content content-type="geo-json" specific-use="{&#34;type&#34;:&#34;Point&#34;,&#34;coordinates&#34;:[-120.025420,12.326360]}" id="NCID0EUHBI" xlink:type="simple">12.32636, -120.02542</named-content></named-content>, 4157 m, <ext-link xmlns:xlink="http://www.w3.org/1999/xlink" xlink:href="https://data.nhm.ac.uk/object/4ed5a4c7-a44a-4cce-8e0b-4a5036fd5b5c" ext-link-type="uri" xlink:type="simple">https://data.nhm.ac.uk/object/4ed5a4c7-a44a-4cce-8e0b-4a5036fd5b5c</ext-link>; NHM_4738_ECDS4, <named-content xmlns:xlink="http://www.w3.org/1999/xlink" content-type="dwc:institutional_code" xlink:title="Natural History Museum" xlink:href="http://grbio.org/institution/natural-history-museum-london" xlink:type="simple">NHM</named-content> ANEA 2022.840, coll. 28 Feb. 2020, <abbrev xmlns:xlink="http://www.w3.org/1999/xlink" xlink:title="Resource Cruise 01" id="ABBRID0EDIBI" xlink:type="simple">RC01</abbrev>, UK-1, Box core, <named-content xmlns:xlink="http://www.w3.org/1999/xlink" content-type="dwc:verbatimCoordinates" xlink:type="simple"><named-content content-type="geo-json" specific-use="{&#34;type&#34;:&#34;Point&#34;,&#34;coordinates&#34;:[-116.476640,13.986980]}" id="NCID0EKIBI" xlink:type="simple">13.98698, -116.47664</named-content></named-content>, 4059 m, <ext-link xmlns:xlink="http://www.w3.org/1999/xlink" xlink:href="https://data.nhm.ac.uk/object/fc4ac1a4-1a78-475f-a9bc-36740d2e1bd9" ext-link-type="uri" xlink:type="simple">https://data.nhm.ac.uk/object/fc4ac1a4-1a78-475f-a9bc-36740d2e1bd9</ext-link>.</p></tp:treatment-sec><tp:treatment-sec sec-type="description" id="SECID0EUIBI"><title>Description.</title><p>Species represented by complete specimen NHM_4590 and several posteriorly incomplete specimens. Voucher specimen NHM_4590 in two fragments, anterior fragment 5.5 mm and 0.85 mm wide for 33 chaetigers, posterior fragment 8 mm long for ~ 50 chaetigers. Voucher specimen NHM_0205 (Fig. <xref ref-type="fig" rid="F6">6A</xref>), 2.3 mm long and 0.5 mm wide for 14 chaetigers long anterior fragment. Voucher specimen NHM_2249 (Fig. <xref ref-type="fig" rid="F7">7A</xref>) represented by body fragment and jaws only as anterior end tissues dissolved for jaws observation (Fig. <xref ref-type="fig" rid="F7">7B</xref>). Live specimen pale yellow to translucent, with distinct white spotted pattern across each chaetiger (Fig. <xref ref-type="fig" rid="F6">6A</xref>), spotted pattern also on prostomium in two triangular peaks along the ventral side and lateral edge. Pattern lost in specimens preserved in ethanol; some larger specimens with yellow-orange tint when preserved in ethanol, smaller specimens appear white; slight red pigmentation runs down the dorsal side of the body in some specimens e.g., NHM_2249 (Fig. <xref ref-type="fig" rid="F7">7A, C</xref>). Body wide anteriorly tapering slightly towards posterior, chaetigers becoming more bead-like towards posterior.</p><fig id="F6" position="float" orientation="portrait"><object-id xmlns:xlink="http://www.w3.org/1999/xlink" content-type="doi" xlink:type="simple">10.3897/zookeys.1172.100483.figure6</object-id><object-id xmlns:xlink="http://www.w3.org/1999/xlink" content-type="arpha" xlink:type="simple">21417951-0E98-5639-8F7F-1583F71EB028</object-id><label>Figure 6.</label><caption><p><italic><tp:taxon-name><tp:taxon-name-part taxon-name-part-type="genus" reg="Augeneria">Augeneria</tp:taxon-name-part></tp:taxon-name></italic> sp. NHM_4590 <bold>A</bold> Live image of specimen NHM_0205 in lateral view <bold>B</bold> parapodia 5–7 (right to left), specimen NHM_1008 <bold>C</bold> complete maxillary apparatus specimen NHM_0205, inset - annotated image of the same taken in situ <bold>D</bold> compound multidentate hooded hooks and limbate capillary chaetae on chaetiger 4, specimen NHM_0205 <bold>E</bold> spotted parapodia pattern anterior specimen NHM_1008 <bold>F</bold> detail of compound multidentate hooded hook on chaetiger 4, specimen NHM_0205 <bold>G</bold> simple multidentate hooded hooks on chaetiger 30 specimen NHM_3886. Scale bars: 50 µm (<bold>B</bold>); 100 µm (<bold>C, E</bold>); 25 µm (<bold>F, G</bold>). Abbreviations: ca. = carriers, MI = maxilla 1, MII = maxilla 2, MIII = maxilla 3, MIV = maxilla, al = attachment lamellae.</p></caption><graphic xmlns:xlink="http://www.w3.org/1999/xlink" xlink:href="zookeys-1172-061_article-100483__-g006.jpg" position="float" orientation="portrait" xlink:type="simple" id="oo_883768.jpg"><uri content-type="original_file" xlink:type="simple">https://binary.pensoft.net/fig/883768</uri></graphic></fig><fig id="F7" position="float" orientation="portrait"><object-id xmlns:xlink="http://www.w3.org/1999/xlink" content-type="doi" xlink:type="simple">10.3897/zookeys.1172.100483.figure7</object-id><object-id xmlns:xlink="http://www.w3.org/1999/xlink" content-type="arpha" xlink:type="simple">2E7C76C0-7CA4-562D-A224-D2D93B6F8D04</object-id><label>Figure 7.</label><caption><p><italic><tp:taxon-name><tp:taxon-name-part taxon-name-part-type="genus" reg="Augeneria">Augeneria</tp:taxon-name-part></tp:taxon-name></italic> sp. NHM_4590 <bold>A</bold> anterior end of live specimen NHM_2249 in dorsal view <bold>B</bold> complete maxillary apparatus specimen NHM_2249 (attachment lamella of MI indicated by rectangle) <bold>C</bold> spotted pattern on dorsum, specimen NHM_2249 <bold>D</bold> posterior globular post-chaetal lobe, specimen NHM_2249 <bold>E</bold> simple multidentate hooded hook and compound multidentate hooded hook on chaetiger 8, specimen NHM_2249 <bold>F</bold> posterior simple multidentate hooded hook specimen NHM_4590. Scale bars: 100 µm (<bold>B</bold>); 500 µm (<bold>C</bold>); 50 µm (<bold>D, E, F</bold>). Abbreviations: ca. = carriers, MI = maxilla 1, MII = maxilla 2, MIII = maxilla 3, MIV = maxilla 4, md. = mandibles.</p></caption><graphic xmlns:xlink="http://www.w3.org/1999/xlink" xlink:href="zookeys-1172-061_article-100483__-g007.jpg" position="float" orientation="portrait" xlink:type="simple" id="oo_883769.jpg"><uri content-type="original_file" xlink:type="simple">https://binary.pensoft.net/fig/883769</uri></graphic></fig><p>Prostomium broadly conical, distally rounded, ca. as long as wide (Fig. <xref ref-type="fig" rid="F6">6A</xref>), with a spotted pattern that is slightly visible when preserved in ethanol, prostomium can also appear slightly pear-shaped (Fig. <xref ref-type="fig" rid="F7">7A</xref>).</p><p>Maxillary apparatus with four pairs of maxillae, central areas non-pigmented, with dark edges (Figs <xref ref-type="fig" rid="F6">6C</xref>, <xref ref-type="fig" rid="F7">7B</xref>). All maxillae with attachment lamellae. MI and MIV appear darker around the edges. MI with enlarged base that connects with carriers, though overlapping the edge of them. MI forceps-like, slender and hooked towards posterior end. Carriers pointed with a lateral incision and are equal in length to MI. MII with ~ 3 teeth, with short ligaments. MIII small, darker along anterior lateral edge. MIV large and oval shaped spanning the width of the maxillary apparatus, with a dark edge and pale interior. Mandibles fused along ¾ of length, slightly divergent at both ends (Fig. <xref ref-type="fig" rid="F7">7B</xref>).</p><p>Parapodia uniramous, large, and distinct (Fig. <xref ref-type="fig" rid="F6">6B, D</xref>). Pre-chaetal lobe small and rounded. Postchaetal lobe elongated, digitiform, pointing towards the posterior of the body almost parallel from parapodia 1–9 after which the base of the parapodia becomes wider and the lobes begin to point away from the body. Posterior postchaetal lobes appear globular and reduced (Fig. <xref ref-type="fig" rid="F7">7D</xref>). Darker spots of colouration at the base of parapodia.</p><p>Chaetae characterised by limbate capillaries, compound multidentate hooded hooks and simple multidentate hooded hooks. Chaetigers 1–8 with ca. two compound multidentate hooded hooks and limbate chaetae (Figs <xref ref-type="fig" rid="F6">6D</xref>, <xref ref-type="fig" rid="F7">7E–F</xref>). In some specimens, chaetiger 8 with one simple and one compound multidentate hooded hook. Compound multidentate hooks with short blades, with ~ 6 small teeth in lateral view (Fig. <xref ref-type="fig" rid="F6">6F</xref>). Chaetiger 9 onwards with 2–4 simple multidentate hooded hooks only (Fig. <xref ref-type="fig" rid="F6">6G</xref>). Aciculae yellow. Posterior chaetigers with two simple multidentate hooded hooks only (Fig. <xref ref-type="fig" rid="F7">7F</xref>).</p><p>Pygidium observed in posterior fragment of specimen NHM_4590, with four short, subdistally inserted, distally narrowing cirri.</p></tp:treatment-sec><tp:treatment-sec sec-type="Genetic data" id="SECID0EVNBI"><title>Genetic data.</title><p>This species falls within a well-supported monophyletic clade containing <italic><tp:taxon-name><tp:taxon-name-part taxon-name-part-type="genus" reg="Augeneria">Augeneria</tp:taxon-name-part></tp:taxon-name></italic> species, another <abbrev xmlns:xlink="http://www.w3.org/1999/xlink" xlink:title="Clarion-Clipperton Zone" id="ABBRID0ECOBI" xlink:type="simple">CCZ</abbrev> species included in this paper - <italic><tp:taxon-name><tp:taxon-name-part taxon-name-part-type="genus" reg="Augeneria">Augeneria</tp:taxon-name-part></tp:taxon-name></italic> sp. NHM_0851 and unidentifiable <abbrev xmlns:xlink="http://www.w3.org/1999/xlink" xlink:title="Clarion-Clipperton Zone" id="ABBRID0ENOBI" xlink:type="simple">CCZ</abbrev> specimen <tp:taxon-name><tp:taxon-name-part taxon-name-part-type="family">Lumbrineridae</tp:taxon-name-part></tp:taxon-name> sp. NHM_2146 (Fig. <xref ref-type="fig" rid="F3">3</xref>). There is one <abbrev xmlns:xlink="http://www.w3.org/1999/xlink" xlink:title="cytochrome c oxidase I" id="ABBRID0E1OBI" xlink:type="simple">COI</abbrev> match to this species on GenBank with an unassigned species also collected from the <abbrev xmlns:xlink="http://www.w3.org/1999/xlink" xlink:title="Clarion-Clipperton Zone" id="ABBRID0E5OBI" xlink:type="simple">CCZ</abbrev>, GenBank accession number <ext-link xmlns:xlink="http://www.w3.org/1999/xlink" ext-link-type="gen" xlink:href="KJ736519.1" xlink:type="simple">KJ736519.1</ext-link> (<xref ref-type="bibr" rid="B43">Janssen et al. 2015</xref>).</p></tp:treatment-sec><tp:treatment-sec sec-type="remarks" id="SECID0ELPBI"><title>Remarks.</title><p>This species can be varied in appearance, for example specimen NHM_2249 (Fig. <xref ref-type="fig" rid="F7">7A</xref>) has a pear-shaped prostomium, whereas in specimen NHM_0205 it is rounded (Fig. <xref ref-type="fig" rid="F6">6A</xref>). Additionally, variations in patterning and colouration have been observed (Figs <xref ref-type="fig" rid="F6">6E</xref>, <xref ref-type="fig" rid="F7">7C</xref>), with several specimens having a prominent orange colouration in the anterior. Nevertheless, genetic data identified only one species, so the observed variability is best explained as intraspecific. The form of the hooks has been interpreted as compound, but they may approach the pseudo-compound form with the slit apparently being closed at one side (Oug, pers. comms.).</p><p>The maxillary apparatus and chaetae composition of this species are indicative of the genus <italic><tp:taxon-name><tp:taxon-name-part taxon-name-part-type="genus" reg="Augeneria">Augeneria</tp:taxon-name-part></tp:taxon-name></italic> Monro, 1930. Molecular data also support assignment of this species to genus <italic><tp:taxon-name><tp:taxon-name-part taxon-name-part-type="genus" reg="Augeneria">Augeneria</tp:taxon-name-part></tp:taxon-name></italic> (Fig. <xref ref-type="fig" rid="F3">3</xref>). This <abbrev xmlns:xlink="http://www.w3.org/1999/xlink" xlink:title="Clarion-Clipperton Zone" id="ABBRID0EVQBI" xlink:type="simple">CCZ</abbrev> species resembles <italic><tp:taxon-name><tp:taxon-name-part taxon-name-part-type="genus" reg="Augeneria">Augeneria</tp:taxon-name-part><tp:taxon-name-part taxon-name-part-type="species" reg="bidens">bidens</tp:taxon-name-part></tp:taxon-name></italic> (Ehlers, 1887) based on re-description by <xref ref-type="bibr" rid="B12">Carrera-Parra (2001)</xref>, who examined the type specimens. The type locality for <italic><tp:taxon-name><tp:taxon-name-part taxon-name-part-type="genus" reg="Augeneria">Augeneria</tp:taxon-name-part><tp:taxon-name-part taxon-name-part-type="species" reg="bidens">bidens</tp:taxon-name-part></tp:taxon-name></italic> is in the Gulf of Mexico and Caribbean Sea in depths of 214–348 m (original description as <italic><tp:taxon-name><tp:taxon-name-part taxon-name-part-type="genus" reg="Lumbriconeris">Lumbriconeris</tp:taxon-name-part><tp:taxon-name-part taxon-name-part-type="species" reg="bidens">bidens</tp:taxon-name-part></tp:taxon-name></italic> Ehlers, 1887). It has also been documented in Maryland to North Carolina in the US waters (<xref ref-type="bibr" rid="B29">Fauchald et al. 2009</xref>). The maxillary apparatus is described by <xref ref-type="bibr" rid="B12">Carrera-Parra (2001)</xref> as follows; carriers shorter than MI and rounded anteriorly; well-developed attachment lamellae; MII with three rounded teeth; MIII and MIV with pale central and dark peripheral areas (<xref ref-type="bibr" rid="B12">Carrera-Parra 2001</xref>). Compound hooks have a similar distribution as in <abbrev xmlns:xlink="http://www.w3.org/1999/xlink" xlink:title="Clarion-Clipperton Zone" id="ABBRID0EKSBI" xlink:type="simple">CCZ</abbrev> specimen by being present between chaetigers 1 and 7–15, with simple hooks present from chaetigers 8–16 (<xref ref-type="bibr" rid="B12">Carrera-Parra 2001</xref>). Carrera-Parra remarks that the position of transition between compound and simple hooks is size dependant. However, the <abbrev xmlns:xlink="http://www.w3.org/1999/xlink" xlink:title="Clarion-Clipperton Zone" id="ABBRID0ESSBI" xlink:type="simple">CCZ</abbrev> species can be distinguished by the form of MIV, which is semi-circular (Figs <xref ref-type="fig" rid="F6">6C</xref>, <xref ref-type="fig" rid="F7">7B</xref>) rather than square-shaped as in <italic><tp:taxon-name><tp:taxon-name-part taxon-name-part-type="genus" reg="Augeneria">A.</tp:taxon-name-part><tp:taxon-name-part taxon-name-part-type="species" reg="bidens">bidens</tp:taxon-name-part></tp:taxon-name></italic> and by having much longer mandibles (Fig. <xref ref-type="fig" rid="F7">7B</xref>). No antennae were observed in <abbrev xmlns:xlink="http://www.w3.org/1999/xlink" xlink:title="Clarion-Clipperton Zone" id="ABBRID0ENTBI" xlink:type="simple">CCZ</abbrev> specimens. Lastly, <italic><tp:taxon-name><tp:taxon-name-part taxon-name-part-type="genus" reg="Augeneria">A.</tp:taxon-name-part><tp:taxon-name-part taxon-name-part-type="species" reg="bidens">bidens</tp:taxon-name-part></tp:taxon-name></italic> has been described from much shallower depths (214–348 m) compared to ~ 4500 m for the <abbrev xmlns:xlink="http://www.w3.org/1999/xlink" xlink:title="Clarion-Clipperton Zone" id="ABBRID0E3TBI" xlink:type="simple">CCZ</abbrev> species. Given that no <italic><tp:taxon-name><tp:taxon-name-part taxon-name-part-type="genus" reg="Augeneria">Augeneria</tp:taxon-name-part></tp:taxon-name></italic> species have been described from the abyssal depths to date, the <abbrev xmlns:xlink="http://www.w3.org/1999/xlink" xlink:title="Clarion-Clipperton Zone" id="ABBRID0EHUBI" xlink:type="simple">CCZ</abbrev> specimens likely represent a new species, but further taxonomic work will be necessary. Currently, we assign the <abbrev xmlns:xlink="http://www.w3.org/1999/xlink" xlink:title="Clarion-Clipperton Zone" id="ABBRID0ELUBI" xlink:type="simple">CCZ</abbrev> specimens to morphospecies <italic><tp:taxon-name><tp:taxon-name-part taxon-name-part-type="genus" reg="Augeneria">Augeneria</tp:taxon-name-part></tp:taxon-name></italic> sp. NHM_4590.</p></tp:treatment-sec><tp:treatment-sec sec-type="distribution" id="SECID0EWUBI"><title>Distribution.</title><p>Central Pacific Ocean, Eastern <abbrev xmlns:xlink="http://www.w3.org/1999/xlink" xlink:title="Clarion-Clipperton Zone" id="ABBRID0E3UBI" xlink:type="simple">CCZ</abbrev>, found in ‘UK-1’, ‘<abbrev xmlns:xlink="http://www.w3.org/1999/xlink" xlink:title="Nauru Ocean Resources Inc" id="ABBRID0EAVBI" xlink:type="simple">OMS</abbrev>’ and ‘<abbrev xmlns:xlink="http://www.w3.org/1999/xlink" xlink:title="Nauru Ocean Resources Inc" id="ABBRID0EEVBI" xlink:type="simple">NORI-D</abbrev>’ exploratory areas (Fig. <xref ref-type="fig" rid="F1">1</xref>).</p></tp:treatment-sec><tp:treatment-sec><!--Section generated to contain objects referenced in tp:taxon-treatment.--><fig id="F3" position="float" orientation="portrait"><object-id xmlns:xlink="http://www.w3.org/1999/xlink" content-type="doi" xlink:type="simple">10.3897/zookeys.1172.100483.figure3</object-id><object-id xmlns:xlink="http://www.w3.org/1999/xlink" content-type="arpha" xlink:type="simple">7B1B206F-2F6C-55AF-95FF-69D815ED5977</object-id><label>Figure 3.</label><caption><p>Majority rule consensus tree from the Bayesian analyses using combined datasets for <abbrev xmlns:xlink="http://www.w3.org/1999/xlink" xlink:title="cytochrome c oxidase I" id="ABBRID0EQBAI" xlink:type="simple">COI</abbrev>, 16S and 18S genes, with 36 terminal taxa of which <italic><tp:taxon-name><tp:taxon-name-part taxon-name-part-type="genus" reg="Tainokia">Tainokia</tp:taxon-name-part><tp:taxon-name-part taxon-name-part-type="species" reg="logachevae">logachevae</tp:taxon-name-part></tp:taxon-name></italic> (<tp:taxon-name><tp:taxon-name-part taxon-name-part-type="family">Oenonidae</tp:taxon-name-part></tp:taxon-name>), <italic><tp:taxon-name><tp:taxon-name-part taxon-name-part-type="genus" reg="Eunice">Eunice</tp:taxon-name-part><tp:taxon-name-part taxon-name-part-type="species" reg="rubra">rubra</tp:taxon-name-part></tp:taxon-name></italic> (<tp:taxon-name><tp:taxon-name-part taxon-name-part-type="family">Eunicidae</tp:taxon-name-part></tp:taxon-name>) and <italic><tp:taxon-name><tp:taxon-name-part taxon-name-part-type="genus" reg="Nothria">Nothria</tp:taxon-name-part><tp:taxon-name-part taxon-name-part-type="species" reg="conchylega">conchylega</tp:taxon-name-part></tp:taxon-name></italic> (<tp:taxon-name><tp:taxon-name-part taxon-name-part-type="family">Onuphidae</tp:taxon-name-part></tp:taxon-name>) were used as outgroup. Posterior probability values are marked on nodes.</p></caption><graphic xmlns:xlink="http://www.w3.org/1999/xlink" xlink:href="zookeys-1172-061_article-100483__-g003.jpg" position="float" orientation="portrait" xlink:type="simple" id="oo_883765.jpg"><uri content-type="original_file" xlink:type="simple">https://binary.pensoft.net/fig/883765</uri></graphic></fig><fig id="F1" position="float" orientation="portrait"><object-id xmlns:xlink="http://www.w3.org/1999/xlink" content-type="doi" xlink:type="simple">10.3897/zookeys.1172.100483.figure1</object-id><object-id xmlns:xlink="http://www.w3.org/1999/xlink" content-type="arpha" xlink:type="simple">9474875E-9F4B-572C-9E82-F94601A1C45B</object-id><label>Figure 1.</label><caption><p>Map of <abbrev xmlns:xlink="http://www.w3.org/1999/xlink" xlink:title="Clarion-Clipperton Zone" id="ABBRID0EPBAE" xlink:type="simple">CCZ</abbrev> of exploration areas and Areas of Particular Environmental Interest (APEI) with targeted areas (highlighted in colours; see legend) where samples for this study were collected.</p></caption><graphic xmlns:xlink="http://www.w3.org/1999/xlink" xlink:href="zookeys-1172-061_article-100483__-g001.jpg" position="float" orientation="portrait" xlink:type="simple" id="oo_883763.jpg"><uri content-type="original_file" xlink:type="simple">https://binary.pensoft.net/fig/883763</uri></graphic></fig></tp:treatment-sec><ref-list><ref id="B43"><mixed-citation xmlns:xlink="http://www.w3.org/1999/xlink" xlink:type="simple"><person-group><name name-style="western"><surname>Janssen</surname><given-names>A</given-names></name><name name-style="western"><surname>Kaiser</surname><given-names>S</given-names></name><name name-style="western"><surname>Meißner</surname><given-names>K</given-names></name><name name-style="western"><surname>Brenke</surname><given-names>N</given-names></name><name name-style="western"><surname>Menot</surname><given-names>L</given-names></name><name name-style="western"><surname>Arbizu</surname><given-names>PM</given-names></name></person-group> (<year>2015</year>) A Reverse Taxonomic Approach to Assess Macrofaunal Distribution Patterns in Abyssal Pacific Polymetallic Nodule Fields. PLoS ONE 10(2): e0117790. <ext-link xlink:href="10.1371/journal.pone.0117790" ext-link-type="doi" xlink:type="simple">https://doi.org/10.1371/journal.pone.0117790</ext-link></mixed-citation></ref><ref id="B12"><mixed-citation xmlns:xlink="http://www.w3.org/1999/xlink" xlink:type="simple"><person-group><name name-style="western"><surname>Carrera-Parra</surname><given-names>LF</given-names></name></person-group> (<year>2001</year>) <article-title><tp:taxon-name><tp:taxon-name-part taxon-name-part-type="family">Lumbrineridae</tp:taxon-name-part></tp:taxon-name> (<tp:taxon-name><tp:taxon-name-part taxon-name-part-type="phylum">Annelida</tp:taxon-name-part></tp:taxon-name>: <tp:taxon-name><tp:taxon-name-part taxon-name-part-type="class">Polychaeta</tp:taxon-name-part></tp:taxon-name>) from the Grand Caribbean region with the description of six new species.</article-title><source>Journal of the Marine Biological Association of the United Kingdom</source><volume>81</volume>(<issue>4</issue>): <fpage>599</fpage>–<lpage>621</lpage>. <ext-link xlink:href="10.1017/S0025315401004271" ext-link-type="doi" xlink:type="simple">https://doi.org/10.1017/S0025315401004271</ext-link></mixed-citation></ref><ref id="B29"><mixed-citation xmlns:xlink="http://www.w3.org/1999/xlink" xlink:type="simple"><person-group><name name-style="western"><surname>Fauchald</surname><given-names>K</given-names></name><name name-style="western"><surname>Granados-Barba</surname><given-names>A</given-names></name><name name-style="western"><surname>Solís-Weiss</surname><given-names>V</given-names></name></person-group> (<year>2009</year>) <article-title><tp:taxon-name><tp:taxon-name-part taxon-name-part-type="class">Polychaeta</tp:taxon-name-part></tp:taxon-name> (<tp:taxon-name><tp:taxon-name-part taxon-name-part-type="phylum">Annelida</tp:taxon-name-part></tp:taxon-name>) of the Gulf of Mexico.</article-title> In: <person-group><name name-style="western"><surname>Felder</surname><given-names>DL</given-names></name><name name-style="western"><surname>Camp</surname><given-names>DK</given-names></name></person-group> (<role>Eds</role>) <issue-title>Gulf of Mexico Origin, Waters, and Biota: Biodiversity.</issue-title><source>Texas A&amp;M University Press, College Station, Texas</source>, <fpage>751</fpage>–<lpage>788</lpage>.</mixed-citation></ref></ref-list></tp:taxon-treatment>
