# Supplementary material for: ﻿Taxonomy, phylogeny, and biodiversity of Lumbrineridae (Annelida, Polychaeta) from the Central Pacific Clarion-Clipperton Zone
Source: Zookeys. 2023 Jul 25;1172:61–100. doi: 10.3897/zookeys.1172.100483 (PMC10394509; doi:10.3897/zookeys.1172.100483)
Supplement: XML Treatment for Augeneria [file zookeys.1172.100483-treatment5.xml]

<!DOCTYPE tp:taxon-treatment
  PUBLIC "-//TaxonX//DTD Taxonomic Treatment Publishing DTD v0 20100105//EN" "tax-treatment-NSO.dtd">
<tp:taxon-treatment xmlns:tp="http://www.plazi.org/taxpub"><tp:treatment-meta><kwd-group><label>Taxon classification</label><kwd>
                <named-content content-type="kingdom">Animalia</named-content>
              </kwd><kwd>
                <named-content content-type="order">Eunicida</named-content>
              </kwd><kwd>
                <named-content content-type="family">Lumbrineridae</named-content>
              </kwd></kwd-group><mixed-citation publication-type="journal"><person-group><name><surname>Neal</surname><given-names>Lenka</given-names></name><name><surname>Abrahams</surname><given-names>Emily</given-names></name><name><surname>Wiklund</surname><given-names>Helena</given-names></name><name><surname>Rabone</surname><given-names>Muriel</given-names></name><name><surname>Bribiesca-Contreras</surname><given-names>Guadalupe</given-names></name><name><surname>Stewart</surname><given-names>Eva C. D.</given-names></name><name><surname>Dahlgren</surname><given-names>Thomas G.</given-names></name><name><surname>Glover</surname><given-names>Adrian G.</given-names></name></person-group><article-title>﻿Taxonomy, phylogeny, and biodiversity of <tp:taxon-name><tp:taxon-name-part taxon-name-part-type="family">Lumbrineridae</tp:taxon-name-part></tp:taxon-name> (<tp:taxon-name><tp:taxon-name-part taxon-name-part-type="phylum">Annelida</tp:taxon-name-part></tp:taxon-name>, <tp:taxon-name><tp:taxon-name-part taxon-name-part-type="class">Polychaeta</tp:taxon-name-part></tp:taxon-name>) from the Central Pacific Clarion-Clipperton Zone</article-title><source>Zookeys</source><day>25</day><month>07</month><year>2023</year><volume>1172</volume><fpage>61</fpage><lpage>100</lpage><pub-id pub-id-type="doi">10.3897/zookeys.1172.100483</pub-id></mixed-citation></tp:treatment-meta><tp:nomenclature><label>﻿</label><tp:taxon-name>
              <object-id xmlns:xlink="http://www.w3.org/1999/xlink" content-type="arpha" xlink:type="simple">758EAAC7-B277-59A9-BDD6-A80BCB9AC542</object-id>
              <tp:taxon-name-part taxon-name-part-type="genus" reg="Augeneria">Augeneria</tp:taxon-name-part>
            </tp:taxon-name><tp:taxon-authority>sp. NHM_0851</tp:taxon-authority><xref ref-type="fig" rid="F8">Fig. 8A–G</xref></tp:nomenclature><tp:treatment-sec sec-type="material" id="SECID0ERWBI"><title>Material examined.</title><p>NHM_0420, coll. 20 Oct. 2013, <abbrev xmlns:xlink="http://www.w3.org/1999/xlink" xlink:title="first UKSR ABYSSLINE cruise" id="ABBRID0EXWBI" xlink:type="simple">AB01</abbrev>, UK-1, ROV, <named-content xmlns:xlink="http://www.w3.org/1999/xlink" content-type="dwc:verbatimCoordinates" xlink:type="simple"><named-content content-type="geo-json" specific-use="{&#34;type&#34;:&#34;Point&#34;,&#34;coordinates&#34;:[-116.544320,13.863670]}" id="NCID0E5WBI" xlink:type="simple">13.86367, -116.54432</named-content></named-content>, 4011 m, <ext-link xmlns:xlink="http://www.w3.org/1999/xlink" xlink:href="https://data.nhm.ac.uk/object/bde33da0-8f07-470a-b63a-979326313974" ext-link-type="uri" xlink:type="simple">https://data.nhm.ac.uk/object/bde33da0-8f07-470a-b63a-979326313974</ext-link>; NHM_0737, <named-content xmlns:xlink="http://www.w3.org/1999/xlink" content-type="dwc:institutional_code" xlink:title="Natural History Museum" xlink:href="http://grbio.org/institution/natural-history-museum-london" xlink:type="simple">NHM</named-content> ANEA 2022.850, coll. 20 Feb. 2015, <abbrev xmlns:xlink="http://www.w3.org/1999/xlink" xlink:title="second cruise" id="ABBRID0ENXBI" xlink:type="simple">AB02</abbrev>, UK-1, <abbrev xmlns:xlink="http://www.w3.org/1999/xlink" xlink:title="Brenke epibenthic sledge" id="ABBRID0ERXBI" xlink:type="simple">EBS</abbrev>, <named-content xmlns:xlink="http://www.w3.org/1999/xlink" content-type="dwc:verbatimCoordinates" xlink:type="simple"><named-content content-type="geo-json" specific-use="{&#34;type&#34;:&#34;Point&#34;,&#34;coordinates&#34;:[-116.604170,12.513170]}" id="NCID0EYXBI" xlink:type="simple">12.51317, -116.60417</named-content></named-content>, 4425 m, <ext-link xmlns:xlink="http://www.w3.org/1999/xlink" xlink:href="https://data.nhm.ac.uk/object/a9119f6d-0787-40a4-87cd-08cc80d8b35b" ext-link-type="uri" xlink:type="simple">https://data.nhm.ac.uk/object/a9119f6d-0787-40a4-87cd-08cc80d8b35b</ext-link>; NHM_0761, <named-content xmlns:xlink="http://www.w3.org/1999/xlink" content-type="dwc:institutional_code" xlink:title="Natural History Museum" xlink:href="http://grbio.org/institution/natural-history-museum-london" xlink:type="simple">NHM</named-content> ANEA 2022.847, coll. 20 Feb. 2015, <abbrev xmlns:xlink="http://www.w3.org/1999/xlink" xlink:title="second cruise" id="ABBRID0EHYBI" xlink:type="simple">AB02</abbrev>, UK-1, <abbrev xmlns:xlink="http://www.w3.org/1999/xlink" xlink:title="Brenke epibenthic sledge" id="ABBRID0ELYBI" xlink:type="simple">EBS</abbrev>, <named-content xmlns:xlink="http://www.w3.org/1999/xlink" content-type="dwc:verbatimCoordinates" xlink:type="simple"><named-content content-type="geo-json" specific-use="{&#34;type&#34;:&#34;Point&#34;,&#34;coordinates&#34;:[-116.604170,12.513170]}" id="NCID0ESYBI" xlink:type="simple">12.51317, -116.60417</named-content></named-content>, 4425 m, <ext-link xmlns:xlink="http://www.w3.org/1999/xlink" xlink:href="https://data.nhm.ac.uk/object/52a58501-7bfc-4dcc-af95-0509a6463600" ext-link-type="uri" xlink:type="simple">https://data.nhm.ac.uk/object/52a58501-7bfc-4dcc-af95-0509a6463600</ext-link>; NHM_0851, <named-content xmlns:xlink="http://www.w3.org/1999/xlink" content-type="dwc:institutional_code" xlink:title="Natural History Museum" xlink:href="http://grbio.org/institution/natural-history-museum-london" xlink:type="simple">NHM</named-content> ANEA 2022.848, coll. 21 Feb. 2015, <abbrev xmlns:xlink="http://www.w3.org/1999/xlink" xlink:title="second cruise" id="ABBRID0EBZBI" xlink:type="simple">AB02</abbrev>, UK-1, Box core, <named-content xmlns:xlink="http://www.w3.org/1999/xlink" content-type="dwc:verbatimCoordinates" xlink:type="simple"><named-content content-type="geo-json" specific-use="{&#34;type&#34;:&#34;Point&#34;,&#34;coordinates&#34;:[-116.723780,12.579030]}" id="NCID0EIZBI" xlink:type="simple">12.57903, -116.72378</named-content></named-content>, 4218 m, <ext-link xmlns:xlink="http://www.w3.org/1999/xlink" xlink:href="https://data.nhm.ac.uk/object/71820a17-178d-4fcd-b493-8fac5f8b45cb" ext-link-type="uri" xlink:type="simple">https://data.nhm.ac.uk/object/71820a17-178d-4fcd-b493-8fac5f8b45cb</ext-link>; NHM_2441, <named-content xmlns:xlink="http://www.w3.org/1999/xlink" content-type="dwc:institutional_code" xlink:title="Natural History Museum" xlink:href="http://grbio.org/institution/natural-history-museum-london" xlink:type="simple">NHM</named-content> ANEA 2022.849, coll. 17 Feb. 2015, <abbrev xmlns:xlink="http://www.w3.org/1999/xlink" xlink:title="second cruise" id="ABBRID0EXZBI" xlink:type="simple">AB02</abbrev>, UK-1, <abbrev xmlns:xlink="http://www.w3.org/1999/xlink" xlink:title="Brenke epibenthic sledge" id="ABBRID0E2ZBI" xlink:type="simple">EBS</abbrev>, <named-content xmlns:xlink="http://www.w3.org/1999/xlink" content-type="dwc:verbatimCoordinates" xlink:type="simple"><named-content content-type="geo-json" specific-use="{&#34;type&#34;:&#34;Point&#34;,&#34;coordinates&#34;:[-116.548670,12.386240]}" id="NCID0EC1BI" xlink:type="simple">12.38624, -116.54867</named-content></named-content>, 4202 m, <ext-link xmlns:xlink="http://www.w3.org/1999/xlink" xlink:href="https://data.nhm.ac.uk/object/a0b38651-82c1-4410-a352-33da931260ad" ext-link-type="uri" xlink:type="simple">https://data.nhm.ac.uk/object/a0b38651-82c1-4410-a352-33da931260ad</ext-link>.</p></tp:treatment-sec><tp:treatment-sec sec-type="description" id="SECID0EM1BI"><title>Description.</title><p>Species represented by several posteriorly incomplete specimens. Voucher specimen NHM_0851 (Fig. <xref ref-type="fig" rid="F8">8A</xref>), 5.8 mm long and 0.75 mm wide for 34 chaetigers long anterior fragment.</p><fig id="F8" position="float" orientation="portrait"><object-id xmlns:xlink="http://www.w3.org/1999/xlink" content-type="doi" xlink:type="simple">10.3897/zookeys.1172.100483.figure8</object-id><object-id xmlns:xlink="http://www.w3.org/1999/xlink" content-type="arpha" xlink:type="simple">C130A822-E544-5A5D-BDC5-3E318B925C2F</object-id><label>Figure 8.</label><caption><p><italic><tp:taxon-name><tp:taxon-name-part taxon-name-part-type="genus" reg="Augeneria">Augeneria</tp:taxon-name-part></tp:taxon-name></italic> sp. NHM_0851 <bold>A</bold> live specimen NHM_0851, anterior end in dorsal view <bold>B</bold> complete maxillary apparatus, insert – annotated in situ image of the same, specimen NHM_0420 <bold>C</bold> parapodium 7 with well-developed postchaetal lobe, specimen NHM_0851 <bold>D</bold> parapodia 29 and 30, specimen NHM_0851 <bold>E</bold> compound multidentate hooded hooks and limbate chaetae from anterior chaetiger <bold>F</bold> compound multidentate hooded hook on chaetiger 9, specimen NHM_0851 <bold>G</bold> simple multidentate hooded hook chaetiger 10, specimen NHM_0851. Scale bars: 125 µm (<bold>B</bold> insert); 100 µm (<bold>C, D</bold>); 50 µm (<bold>E</bold>); 25 µm (<bold>E, F, G</bold>). Abbreviations: ca. = carriers, MI = maxilla 1, MII = maxilla 2, MIII = maxilla 3, MIV = maxilla 4, al. = attachment lamellae.</p></caption><graphic xmlns:xlink="http://www.w3.org/1999/xlink" xlink:href="zookeys-1172-061_article-100483__-g008.jpg" position="float" orientation="portrait" xlink:type="simple" id="oo_883770.jpg"><uri content-type="original_file" xlink:type="simple">https://binary.pensoft.net/fig/883770</uri></graphic></fig><p>Live specimen with translucent iridescent colouration and distinctive white spotted pattern across chaetigers and prostomium (Fig. <xref ref-type="fig" rid="F8">8A</xref>), with red spots at each parapodium and faint central line running down the ventral side of the body. Preserved specimens milky white to yellow with parapodial spots visible.</p><p>Prostomium conical, wide at base, distally narrowing, ca. as long as wide (Fig. <xref ref-type="fig" rid="F8">8A</xref>). Peristomium prominent forming wide collar (Fig. <xref ref-type="fig" rid="F8">8A</xref>).</p><p>Maxillary apparatus with four pairs of maxillae, central areas non-pigmented, with dark edges (Fig. <xref ref-type="fig" rid="F8">8B</xref>). All maxillae with attachment lamellae. MI ca. equal length to carriers, with wide base on the anterior end that overlaps. MII slightly shorter or equal length than MI, with ligaments. MIV forms a squarish plate with dark edges and a pale centre. Mandibles fused for ~ ½ their length.</p><p>Parapodia in anterior wider and shorter with small rounded pre-chaetal lobes and long digitiform postchaetal lobes (Fig. <xref ref-type="fig" rid="F8">8C</xref>), in the posterior the base becomes elongated and postchaetal lobes become significantly shorter and conical (Fig. <xref ref-type="fig" rid="F8">8D</xref>).</p><p>Chaetae characterised by limbate capillaries, compound multidentate hooded hooks and simple multidentate hooded hooks. Capillaries long and slender, narrowly limbate (Fig. <xref ref-type="fig" rid="F8">8E</xref>). Chaetigers 1–11 with two or three compound multidentate hooded hooks and winged capillaries, except for chaetiger 5 which has four hooks. Compound multidentate hooks with short blades, with ~ 6 small teeth in lateral view (Fig. <xref ref-type="fig" rid="F8">8F</xref>). Chaetiger 10 with one simple multidentate hooded hook, and two compound multidentate hooded hooks. Chaetiger 11 onwards with simple multidentate hooded hooks along with limbate chaetae. Simple hooks with ~ 6 small teeth in lateral view (Fig. <xref ref-type="fig" rid="F8">8G</xref>). Chaetiger 25 onwards, with two simple multidentate hooded hooks only. Aciculae yellow. Posterior and pygidium unknown.</p></tp:treatment-sec><tp:treatment-sec sec-type="Genetic data" id="SECID0EO4BI"><title>Genetic data.</title><p>This species falls within a well-supported monophyletic clade containing <italic><tp:taxon-name><tp:taxon-name-part taxon-name-part-type="genus" reg="Augeneria">Augeneria</tp:taxon-name-part></tp:taxon-name></italic> species, another <abbrev xmlns:xlink="http://www.w3.org/1999/xlink" xlink:title="Clarion-Clipperton Zone" id="ABBRID0E24BI" xlink:type="simple">CCZ</abbrev> species included in this paper - <italic><tp:taxon-name><tp:taxon-name-part taxon-name-part-type="genus" reg="Augeneria">Augeneria</tp:taxon-name-part></tp:taxon-name></italic> sp. NHM_4590 and unidentifiable <abbrev xmlns:xlink="http://www.w3.org/1999/xlink" xlink:title="Clarion-Clipperton Zone" id="ABBRID0EG5BI" xlink:type="simple">CCZ</abbrev> specimen <tp:taxon-name><tp:taxon-name-part taxon-name-part-type="family">Lumbrineridae</tp:taxon-name-part></tp:taxon-name> sp. NHM_2146 (Fig. <xref ref-type="fig" rid="F3">3</xref>).</p></tp:treatment-sec><tp:treatment-sec sec-type="remarks" id="SECID0ET5BI"><title>Remarks.</title><p>Chaetae composition and maxillary apparatus are indicative of the genus <italic><tp:taxon-name><tp:taxon-name-part taxon-name-part-type="genus" reg="Augeneria">Augeneria</tp:taxon-name-part></tp:taxon-name></italic> Monro, 1930. Similarly, to <italic><tp:taxon-name><tp:taxon-name-part taxon-name-part-type="genus" reg="Augeneria">Augeneria</tp:taxon-name-part></tp:taxon-name></italic> sp. NHM_4590, form of the hooks has been interpreted as compound, but they may approach pseudo-compound form with the slit apparently being closed at one side (Oug, pers. comms.) This species was numerous within our samples. However, we were unable to match the description with any known species. It can be distinguished from <italic><tp:taxon-name><tp:taxon-name-part taxon-name-part-type="genus" reg="Augeneria">Augeneria</tp:taxon-name-part></tp:taxon-name></italic> sp. NHM_4590 also found in <abbrev xmlns:xlink="http://www.w3.org/1999/xlink" xlink:title="Clarion-Clipperton Zone" id="ABBRID0EO6BI" xlink:type="simple">CCZ</abbrev> samples by mainly the shape of MIV and MII. In <italic><tp:taxon-name><tp:taxon-name-part taxon-name-part-type="genus" reg="Augeneria">Augeneria</tp:taxon-name-part></tp:taxon-name></italic> sp. NHM_0851 MIV are more squarish (Fig. <xref ref-type="fig" rid="F8">8B</xref>) rather than semi-circular (Figs <xref ref-type="fig" rid="F6">6C</xref>, <xref ref-type="fig" rid="F7">7B</xref>) and MII has rounded rather than pointed teeth as in <italic><tp:taxon-name><tp:taxon-name-part taxon-name-part-type="genus" reg="Augeneria">Augeneria</tp:taxon-name-part></tp:taxon-name></italic> sp. NHM_4590. This species also shares some characters with <italic><tp:taxon-name><tp:taxon-name-part taxon-name-part-type="genus" reg="Augeneria">Augeneria</tp:taxon-name-part><tp:taxon-name-part taxon-name-part-type="species" reg="verdis">verdis</tp:taxon-name-part></tp:taxon-name></italic> Hutchings &amp; Murray, 1984, though it differs in the lack of obvious green colouration. Additionally, <italic><tp:taxon-name><tp:taxon-name-part taxon-name-part-type="genus" reg="Augeneria">Augeneria</tp:taxon-name-part></tp:taxon-name></italic> sp. NHM_0851 has carriers with a distinct lateral incision, whereas the carriers in <italic><tp:taxon-name><tp:taxon-name-part taxon-name-part-type="genus" reg="Augeneria">Augeneria</tp:taxon-name-part><tp:taxon-name-part taxon-name-part-type="species" reg="verdis">verdis</tp:taxon-name-part></tp:taxon-name></italic> are described as triangular with a “shallow” incision.</p><p>Given that no <italic><tp:taxon-name><tp:taxon-name-part taxon-name-part-type="genus" reg="Augeneria">Augeneria</tp:taxon-name-part></tp:taxon-name></italic> species have been described from the abyssal depths to date, the <abbrev xmlns:xlink="http://www.w3.org/1999/xlink" xlink:title="Clarion-Clipperton Zone" id="ABBRID0ESBCI" xlink:type="simple">CCZ</abbrev> specimens likely represent a new species, but further taxonomic work will be necessary. Currently, we assign the <abbrev xmlns:xlink="http://www.w3.org/1999/xlink" xlink:title="Clarion-Clipperton Zone" id="ABBRID0EWBCI" xlink:type="simple">CCZ</abbrev> specimens to morphospecies <italic><tp:taxon-name><tp:taxon-name-part taxon-name-part-type="genus" reg="Augeneria">Augeneria</tp:taxon-name-part></tp:taxon-name></italic> sp. NHM_0851.</p></tp:treatment-sec><tp:treatment-sec sec-type="distribution" id="SECID0EBCCI"><title>Distribution.</title><p>Central Pacific Ocean, Eastern <abbrev xmlns:xlink="http://www.w3.org/1999/xlink" xlink:title="Clarion-Clipperton Zone" id="ABBRID0EHCCI" xlink:type="simple">CCZ</abbrev>, found in ‘UK-1’, ‘<abbrev xmlns:xlink="http://www.w3.org/1999/xlink" xlink:title="Nauru Ocean Resources Inc" id="ABBRID0ELCCI" xlink:type="simple">OMS</abbrev>’ and ‘<abbrev xmlns:xlink="http://www.w3.org/1999/xlink" xlink:title="Nauru Ocean Resources Inc" id="ABBRID0EPCCI" xlink:type="simple">NORI-D</abbrev>’ exploratory areas (Fig. <xref ref-type="fig" rid="F1">1</xref>).</p></tp:treatment-sec><tp:treatment-sec><!--Section generated to contain objects referenced in tp:taxon-treatment.--><fig id="F3" position="float" orientation="portrait"><object-id xmlns:xlink="http://www.w3.org/1999/xlink" content-type="doi" xlink:type="simple">10.3897/zookeys.1172.100483.figure3</object-id><object-id xmlns:xlink="http://www.w3.org/1999/xlink" content-type="arpha" xlink:type="simple">7B1B206F-2F6C-55AF-95FF-69D815ED5977</object-id><label>Figure 3.</label><caption><p>Majority rule consensus tree from the Bayesian analyses using combined datasets for <abbrev xmlns:xlink="http://www.w3.org/1999/xlink" xlink:title="cytochrome c oxidase I" id="ABBRID0EQBAI" xlink:type="simple">COI</abbrev>, 16S and 18S genes, with 36 terminal taxa of which <italic><tp:taxon-name><tp:taxon-name-part taxon-name-part-type="genus" reg="Tainokia">Tainokia</tp:taxon-name-part><tp:taxon-name-part taxon-name-part-type="species" reg="logachevae">logachevae</tp:taxon-name-part></tp:taxon-name></italic> (<tp:taxon-name><tp:taxon-name-part taxon-name-part-type="family">Oenonidae</tp:taxon-name-part></tp:taxon-name>), <italic><tp:taxon-name><tp:taxon-name-part taxon-name-part-type="genus" reg="Eunice">Eunice</tp:taxon-name-part><tp:taxon-name-part taxon-name-part-type="species" reg="rubra">rubra</tp:taxon-name-part></tp:taxon-name></italic> (<tp:taxon-name><tp:taxon-name-part taxon-name-part-type="family">Eunicidae</tp:taxon-name-part></tp:taxon-name>) and <italic><tp:taxon-name><tp:taxon-name-part taxon-name-part-type="genus" reg="Nothria">Nothria</tp:taxon-name-part><tp:taxon-name-part taxon-name-part-type="species" reg="conchylega">conchylega</tp:taxon-name-part></tp:taxon-name></italic> (<tp:taxon-name><tp:taxon-name-part taxon-name-part-type="family">Onuphidae</tp:taxon-name-part></tp:taxon-name>) were used as outgroup. Posterior probability values are marked on nodes.</p></caption><graphic xmlns:xlink="http://www.w3.org/1999/xlink" xlink:href="zookeys-1172-061_article-100483__-g003.jpg" position="float" orientation="portrait" xlink:type="simple" id="oo_883765.jpg"><uri content-type="original_file" xlink:type="simple">https://binary.pensoft.net/fig/883765</uri></graphic></fig><fig id="F6" position="float" orientation="portrait"><object-id xmlns:xlink="http://www.w3.org/1999/xlink" content-type="doi" xlink:type="simple">10.3897/zookeys.1172.100483.figure6</object-id><object-id xmlns:xlink="http://www.w3.org/1999/xlink" content-type="arpha" xlink:type="simple">21417951-0E98-5639-8F7F-1583F71EB028</object-id><label>Figure 6.</label><caption><p><italic><tp:taxon-name><tp:taxon-name-part taxon-name-part-type="genus" reg="Augeneria">Augeneria</tp:taxon-name-part></tp:taxon-name></italic> sp. NHM_4590 <bold>A</bold> Live image of specimen NHM_0205 in lateral view <bold>B</bold> parapodia 5–7 (right to left), specimen NHM_1008 <bold>C</bold> complete maxillary apparatus specimen NHM_0205, inset - annotated image of the same taken in situ <bold>D</bold> compound multidentate hooded hooks and limbate capillary chaetae on chaetiger 4, specimen NHM_0205 <bold>E</bold> spotted parapodia pattern anterior specimen NHM_1008 <bold>F</bold> detail of compound multidentate hooded hook on chaetiger 4, specimen NHM_0205 <bold>G</bold> simple multidentate hooded hooks on chaetiger 30 specimen NHM_3886. Scale bars: 50 µm (<bold>B</bold>); 100 µm (<bold>C, E</bold>); 25 µm (<bold>F, G</bold>). Abbreviations: ca. = carriers, MI = maxilla 1, MII = maxilla 2, MIII = maxilla 3, MIV = maxilla, al = attachment lamellae.</p></caption><graphic xmlns:xlink="http://www.w3.org/1999/xlink" xlink:href="zookeys-1172-061_article-100483__-g006.jpg" position="float" orientation="portrait" xlink:type="simple" id="oo_883768.jpg"><uri content-type="original_file" xlink:type="simple">https://binary.pensoft.net/fig/883768</uri></graphic></fig><fig id="F7" position="float" orientation="portrait"><object-id xmlns:xlink="http://www.w3.org/1999/xlink" content-type="doi" xlink:type="simple">10.3897/zookeys.1172.100483.figure7</object-id><object-id xmlns:xlink="http://www.w3.org/1999/xlink" content-type="arpha" xlink:type="simple">2E7C76C0-7CA4-562D-A224-D2D93B6F8D04</object-id><label>Figure 7.</label><caption><p><italic><tp:taxon-name><tp:taxon-name-part taxon-name-part-type="genus" reg="Augeneria">Augeneria</tp:taxon-name-part></tp:taxon-name></italic> sp. NHM_4590 <bold>A</bold> anterior end of live specimen NHM_2249 in dorsal view <bold>B</bold> complete maxillary apparatus specimen NHM_2249 (attachment lamella of MI indicated by rectangle) <bold>C</bold> spotted pattern on dorsum, specimen NHM_2249 <bold>D</bold> posterior globular post-chaetal lobe, specimen NHM_2249 <bold>E</bold> simple multidentate hooded hook and compound multidentate hooded hook on chaetiger 8, specimen NHM_2249 <bold>F</bold> posterior simple multidentate hooded hook specimen NHM_4590. Scale bars: 100 µm (<bold>B</bold>); 500 µm (<bold>C</bold>); 50 µm (<bold>D, E, F</bold>). Abbreviations: ca. = carriers, MI = maxilla 1, MII = maxilla 2, MIII = maxilla 3, MIV = maxilla 4, md. = mandibles.</p></caption><graphic xmlns:xlink="http://www.w3.org/1999/xlink" xlink:href="zookeys-1172-061_article-100483__-g007.jpg" position="float" orientation="portrait" xlink:type="simple" id="oo_883769.jpg"><uri content-type="original_file" xlink:type="simple">https://binary.pensoft.net/fig/883769</uri></graphic></fig><fig id="F1" position="float" orientation="portrait"><object-id xmlns:xlink="http://www.w3.org/1999/xlink" content-type="doi" xlink:type="simple">10.3897/zookeys.1172.100483.figure1</object-id><object-id xmlns:xlink="http://www.w3.org/1999/xlink" content-type="arpha" xlink:type="simple">9474875E-9F4B-572C-9E82-F94601A1C45B</object-id><label>Figure 1.</label><caption><p>Map of <abbrev xmlns:xlink="http://www.w3.org/1999/xlink" xlink:title="Clarion-Clipperton Zone" id="ABBRID0EPBAE" xlink:type="simple">CCZ</abbrev> of exploration areas and Areas of Particular Environmental Interest (APEI) with targeted areas (highlighted in colours; see legend) where samples for this study were collected.</p></caption><graphic xmlns:xlink="http://www.w3.org/1999/xlink" xlink:href="zookeys-1172-061_article-100483__-g001.jpg" position="float" orientation="portrait" xlink:type="simple" id="oo_883763.jpg"><uri content-type="original_file" xlink:type="simple">https://binary.pensoft.net/fig/883763</uri></graphic></fig></tp:treatment-sec></tp:taxon-treatment>
