# Supplementary material for: ﻿Taxonomy, phylogeny, and biodiversity of Lumbrineridae (Annelida, Polychaeta) from the Central Pacific Clarion-Clipperton Zone
Source: Zookeys. 2023 Jul 25;1172:61–100. doi: 10.3897/zookeys.1172.100483 (PMC10394509; doi:10.3897/zookeys.1172.100483)
Supplement: XML Treatment for Lumbrinerides [file zookeys.1172.100483-treatment6.xml]

<!DOCTYPE tp:taxon-treatment
  PUBLIC "-//TaxonX//DTD Taxonomic Treatment Publishing DTD v0 20100105//EN" "tax-treatment-NSO.dtd">
<tp:taxon-treatment xmlns:tp="http://www.plazi.org/taxpub"><tp:treatment-meta><kwd-group><label>Taxon classification</label><kwd>
                <named-content content-type="kingdom">Animalia</named-content>
              </kwd><kwd>
                <named-content content-type="order">Eunicida</named-content>
              </kwd><kwd>
                <named-content content-type="family">Lumbrineridae</named-content>
              </kwd></kwd-group><mixed-citation publication-type="journal"><person-group><name><surname>Neal</surname><given-names>Lenka</given-names></name><name><surname>Abrahams</surname><given-names>Emily</given-names></name><name><surname>Wiklund</surname><given-names>Helena</given-names></name><name><surname>Rabone</surname><given-names>Muriel</given-names></name><name><surname>Bribiesca-Contreras</surname><given-names>Guadalupe</given-names></name><name><surname>Stewart</surname><given-names>Eva C. D.</given-names></name><name><surname>Dahlgren</surname><given-names>Thomas G.</given-names></name><name><surname>Glover</surname><given-names>Adrian G.</given-names></name></person-group><article-title>﻿Taxonomy, phylogeny, and biodiversity of <tp:taxon-name><tp:taxon-name-part taxon-name-part-type="family">Lumbrineridae</tp:taxon-name-part></tp:taxon-name> (<tp:taxon-name><tp:taxon-name-part taxon-name-part-type="phylum">Annelida</tp:taxon-name-part></tp:taxon-name>, <tp:taxon-name><tp:taxon-name-part taxon-name-part-type="class">Polychaeta</tp:taxon-name-part></tp:taxon-name>) from the Central Pacific Clarion-Clipperton Zone</article-title><source>Zookeys</source><day>25</day><month>07</month><year>2023</year><volume>1172</volume><fpage>61</fpage><lpage>100</lpage><pub-id pub-id-type="doi">10.3897/zookeys.1172.100483</pub-id></mixed-citation></tp:treatment-meta><tp:nomenclature><label>﻿</label><tp:taxon-name>
              <object-id xmlns:xlink="http://www.w3.org/1999/xlink" content-type="arpha" xlink:type="simple">02FBA27A-9BCE-569F-A717-96A0ACE203CD</object-id>
              <tp:taxon-name-part taxon-name-part-type="genus" reg="Lumbrinerides">Lumbrinerides</tp:taxon-name-part>
            </tp:taxon-name><tp:taxon-authority>Orensanz, 1973</tp:taxon-authority></tp:nomenclature><tp:treatment-sec sec-type="type species" id="SECID0EXDCI"><title>Type species.</title><p><italic><tp:taxon-name><tp:taxon-name-part taxon-name-part-type="genus" reg="Lumbrinerides">Lumbrinerides</tp:taxon-name-part><tp:taxon-name-part taxon-name-part-type="species" reg="gesae">gesae</tp:taxon-name-part></tp:taxon-name></italic> Orensanz, 1973.</p></tp:treatment-sec><tp:treatment-sec sec-type="diagnosis" id="SECID0EIECI"><title>Diagnosis</title><p>(based on <xref ref-type="bibr" rid="B52">Miura 2017</xref>). Body cylindrical without colour pattern; prostomium acorn-shaped with tapered distal end, pygidium with semi-circular profile. Maxillary apparatus comprising four pairs of maxillae; maxilla I furcate with or without accessory teeth on inner edge, maxilla II a semi-circular plate with two or three teeth, maxilla III a rectangular (semi-circular in dorsal view) plate lacking well-formed teeth on cutting edge, maxilla IV a long broad oval plate without obvious teeth; maxillary carriers long, thick, winged posteriorly; lateral supports triangular comprising many thin small plates. All species with limbate chaetae and simple bidentate hooded hooks.</p></tp:treatment-sec><ref-list><ref id="B52"><mixed-citation xmlns:xlink="http://www.w3.org/1999/xlink" xlink:type="simple"><person-group><name name-style="western"><surname>Miura</surname><given-names>T</given-names></name></person-group> (<year>2017</year>) <article-title>Classification and morphological variations of the Japanese species of <italic><tp:taxon-name><tp:taxon-name-part taxon-name-part-type="genus">Lumbrinerides</tp:taxon-name-part></tp:taxon-name></italic> (<tp:taxon-name><tp:taxon-name-part taxon-name-part-type="phylum">Annelida</tp:taxon-name-part></tp:taxon-name>: <tp:taxon-name><tp:taxon-name-part taxon-name-part-type="family">Lumbrineridae</tp:taxon-name-part></tp:taxon-name>).</article-title><source>Species Diversity : An International Journal for Taxonomy, Systematics, Speciation, Biogeography, and Life History Research of Animals</source><volume>22</volume>(<issue>1</issue>): <fpage>7</fpage>–<lpage>27</lpage>. <ext-link xlink:href="10.12782/sd.22_7" ext-link-type="doi" xlink:type="simple">https://doi.org/10.12782/sd.22_7</ext-link></mixed-citation></ref></ref-list></tp:taxon-treatment>
