# Supplementary material for: ﻿Taxonomy, phylogeny, and biodiversity of Lumbrineridae (Annelida, Polychaeta) from the Central Pacific Clarion-Clipperton Zone
Source: Zookeys. 2023 Jul 25;1172:61–100. doi: 10.3897/zookeys.1172.100483 (PMC10394509; doi:10.3897/zookeys.1172.100483)
Supplement: XML Treatment for Lumbrinerides cf. laubieri [file zookeys.1172.100483-treatment7.xml]

<!DOCTYPE tp:taxon-treatment
  PUBLIC "-//TaxonX//DTD Taxonomic Treatment Publishing DTD v0 20100105//EN" "tax-treatment-NSO.dtd">
<tp:taxon-treatment xmlns:tp="http://www.plazi.org/taxpub"><tp:treatment-meta><kwd-group><label>Taxon classification</label><kwd>
                <named-content content-type="kingdom">Animalia</named-content>
              </kwd><kwd>
                <named-content content-type="order">Eunicida</named-content>
              </kwd><kwd>
                <named-content content-type="family">Lumbrineridae</named-content>
              </kwd></kwd-group><mixed-citation publication-type="journal"><person-group><name><surname>Neal</surname><given-names>Lenka</given-names></name><name><surname>Abrahams</surname><given-names>Emily</given-names></name><name><surname>Wiklund</surname><given-names>Helena</given-names></name><name><surname>Rabone</surname><given-names>Muriel</given-names></name><name><surname>Bribiesca-Contreras</surname><given-names>Guadalupe</given-names></name><name><surname>Stewart</surname><given-names>Eva C. D.</given-names></name><name><surname>Dahlgren</surname><given-names>Thomas G.</given-names></name><name><surname>Glover</surname><given-names>Adrian G.</given-names></name></person-group><article-title>﻿Taxonomy, phylogeny, and biodiversity of <tp:taxon-name><tp:taxon-name-part taxon-name-part-type="family">Lumbrineridae</tp:taxon-name-part></tp:taxon-name> (<tp:taxon-name><tp:taxon-name-part taxon-name-part-type="phylum">Annelida</tp:taxon-name-part></tp:taxon-name>, <tp:taxon-name><tp:taxon-name-part taxon-name-part-type="class">Polychaeta</tp:taxon-name-part></tp:taxon-name>) from the Central Pacific Clarion-Clipperton Zone</article-title><source>Zookeys</source><day>25</day><month>07</month><year>2023</year><volume>1172</volume><fpage>61</fpage><lpage>100</lpage><pub-id pub-id-type="doi">10.3897/zookeys.1172.100483</pub-id></mixed-citation></tp:treatment-meta><tp:nomenclature><label>﻿</label><tp:taxon-name>
              <object-id xmlns:xlink="http://www.w3.org/1999/xlink" content-type="arpha" xlink:type="simple">38FF7311-7E66-5EDB-B5E0-412309984A19</object-id>
              <tp:taxon-name-part taxon-name-part-type="genus" reg="Lumbrinerides">Lumbrinerides</tp:taxon-name-part>
              <tp:taxon-name-part taxon-name-part-type="uncertainty-rank">cf.</tp:taxon-name-part>
              <tp:taxon-name-part taxon-name-part-type="species" reg="laubieri">laubieri</tp:taxon-name-part>
            </tp:taxon-name><tp:taxon-authority>(NHM_0020)</tp:taxon-authority><xref ref-type="fig" rid="F9">Figs 9A–G</xref><xref ref-type="fig" rid="F10">, 10A–I</xref><xref ref-type="fig" rid="F11">, 11A–K</xref></tp:nomenclature><tp:treatment-sec sec-type="material" id="SECID0EGGCI"><title>Material examined.</title><p>NHM_0020, <named-content xmlns:xlink="http://www.w3.org/1999/xlink" content-type="dwc:institutional_code" xlink:title="Natural History Museum" xlink:href="http://grbio.org/institution/natural-history-museum-london" xlink:type="simple">NHM</named-content> ANEA 2022.801, coll. 9 Oct. 2013, <abbrev xmlns:xlink="http://www.w3.org/1999/xlink" xlink:title="first UKSR ABYSSLINE cruise" id="ABBRID0ERGCI" xlink:type="simple">AB01</abbrev>, UK-1, <abbrev xmlns:xlink="http://www.w3.org/1999/xlink" xlink:title="Brenke epibenthic sledge" id="ABBRID0EVGCI" xlink:type="simple">EBS</abbrev>, <named-content xmlns:xlink="http://www.w3.org/1999/xlink" content-type="dwc:verbatimCoordinates" xlink:type="simple"><named-content content-type="geo-json" specific-use="{&#34;type&#34;:&#34;Point&#34;,&#34;coordinates&#34;:[-116.558430,13.837200]}" id="NCID0E3GCI" xlink:type="simple">13.8372, -116.55843</named-content></named-content>, 4336 m, <ext-link xmlns:xlink="http://www.w3.org/1999/xlink" xlink:href="https://data.nhm.ac.uk/object/cfc84885-578e-4b87-a14f-e8fc1cf2a5a0" ext-link-type="uri" xlink:type="simple">https://data.nhm.ac.uk/object/cfc84885-578e-4b87-a14f-e8fc1cf2a5a0</ext-link>; NHM_0028, <named-content xmlns:xlink="http://www.w3.org/1999/xlink" content-type="dwc:institutional_code" xlink:title="Natural History Museum" xlink:href="http://grbio.org/institution/natural-history-museum-london" xlink:type="simple">NHM</named-content> ANEA 2022.802, coll. 9 Oct. 2013, <abbrev xmlns:xlink="http://www.w3.org/1999/xlink" xlink:title="first UKSR ABYSSLINE cruise" id="ABBRID0ELHCI" xlink:type="simple">AB01</abbrev>, UK-1, <abbrev xmlns:xlink="http://www.w3.org/1999/xlink" xlink:title="Brenke epibenthic sledge" id="ABBRID0EPHCI" xlink:type="simple">EBS</abbrev>, <named-content xmlns:xlink="http://www.w3.org/1999/xlink" content-type="dwc:verbatimCoordinates" xlink:type="simple"><named-content content-type="geo-json" specific-use="{&#34;type&#34;:&#34;Point&#34;,&#34;coordinates&#34;:[-116.558430,13.837200]}" id="NCID0EWHCI" xlink:type="simple">13.8372, -116.55843</named-content></named-content>, 4336 m, <ext-link xmlns:xlink="http://www.w3.org/1999/xlink" xlink:href="https://data.nhm.ac.uk/object/0adcf12b-4027-4893-98a2-588d60e352a3" ext-link-type="uri" xlink:type="simple">https://data.nhm.ac.uk/object/0adcf12b-4027-4893-98a2-588d60e352a3</ext-link>; NHM_1146, <named-content xmlns:xlink="http://www.w3.org/1999/xlink" content-type="dwc:institutional_code" xlink:title="Natural History Museum" xlink:href="http://grbio.org/institution/natural-history-museum-london" xlink:type="simple">NHM</named-content> ANEA 2022.803, coll. 26 Feb. 2015, <abbrev xmlns:xlink="http://www.w3.org/1999/xlink" xlink:title="second cruise" id="ABBRID0EFICI" xlink:type="simple">AB02</abbrev>, <abbrev xmlns:xlink="http://www.w3.org/1999/xlink" xlink:title="Nauru Ocean Resources Inc" id="ABBRID0EJICI" xlink:type="simple">OMS</abbrev>, <abbrev xmlns:xlink="http://www.w3.org/1999/xlink" xlink:title="Brenke epibenthic sledge" id="ABBRID0ENICI" xlink:type="simple">EBS</abbrev>, <named-content xmlns:xlink="http://www.w3.org/1999/xlink" content-type="dwc:verbatimCoordinates" xlink:type="simple"><named-content content-type="geo-json" specific-use="{&#34;type&#34;:&#34;Point&#34;,&#34;coordinates&#34;:[-117.164500,12.115500]}" id="NCID0EUICI" xlink:type="simple">12.1155, -117.1645</named-content></named-content>, 4100 m, <ext-link xmlns:xlink="http://www.w3.org/1999/xlink" xlink:href="https://data.nhm.ac.uk/object/4849b790-53a1-45f8-a7e0-3f60062642cd" ext-link-type="uri" xlink:type="simple">https://data.nhm.ac.uk/object/4849b790-53a1-45f8-a7e0-3f60062642cd</ext-link>; NHM_2245, <named-content xmlns:xlink="http://www.w3.org/1999/xlink" content-type="dwc:institutional_code" xlink:title="Natural History Museum" xlink:href="http://grbio.org/institution/natural-history-museum-london" xlink:type="simple">NHM</named-content> ANEA 2022.805, coll. 1 Mar. 2015, <abbrev xmlns:xlink="http://www.w3.org/1999/xlink" xlink:title="second cruise" id="ABBRID0EDJCI" xlink:type="simple">AB02</abbrev>, <abbrev xmlns:xlink="http://www.w3.org/1999/xlink" xlink:title="Nauru Ocean Resources Inc" id="ABBRID0EHJCI" xlink:type="simple">OMS</abbrev>, <abbrev xmlns:xlink="http://www.w3.org/1999/xlink" xlink:title="Brenke epibenthic sledge" id="ABBRID0ELJCI" xlink:type="simple">EBS</abbrev>, <named-content xmlns:xlink="http://www.w3.org/1999/xlink" content-type="dwc:verbatimCoordinates" xlink:type="simple"><named-content content-type="geo-json" specific-use="{&#34;type&#34;:&#34;Point&#34;,&#34;coordinates&#34;:[-117.302170,12.257330]}" id="NCID0ESJCI" xlink:type="simple">12.25733, -117.30217</named-content></named-content>, 4302 m, <ext-link xmlns:xlink="http://www.w3.org/1999/xlink" xlink:href="https://data.nhm.ac.uk/object/024a6d28-6775-4d01-823b-3b0a03fcd727" ext-link-type="uri" xlink:type="simple">https://data.nhm.ac.uk/object/024a6d28-6775-4d01-823b-3b0a03fcd727</ext-link>; NHM_3492, <named-content xmlns:xlink="http://www.w3.org/1999/xlink" content-type="dwc:institutional_code" xlink:title="Natural History Museum" xlink:href="http://grbio.org/institution/natural-history-museum-london" xlink:type="simple">NHM</named-content> ANEA 2022.804, coll. 1 Mar. 2020, <abbrev xmlns:xlink="http://www.w3.org/1999/xlink" xlink:title="Resource Cruise 01" id="ABBRID0EBKCI" xlink:type="simple">RC01</abbrev>, <abbrev xmlns:xlink="http://www.w3.org/1999/xlink" xlink:title="Nauru Ocean Resources Inc" id="ABBRID0EFKCI" xlink:type="simple">OMS</abbrev>, Box core, <named-content xmlns:xlink="http://www.w3.org/1999/xlink" content-type="dwc:verbatimCoordinates" xlink:type="simple"><named-content content-type="geo-json" specific-use="{&#34;type&#34;:&#34;Point&#34;,&#34;coordinates&#34;:[-116.508020,14.036960]}" id="NCID0EMKCI" xlink:type="simple">14.03696, -116.50802</named-content></named-content>, 4138 m, <ext-link xmlns:xlink="http://www.w3.org/1999/xlink" xlink:href="https://data.nhm.ac.uk/object/e6b00cf4-5c01-453d-a1ff-5c7dc0783960" ext-link-type="uri" xlink:type="simple">https://data.nhm.ac.uk/object/e6b00cf4-5c01-453d-a1ff-5c7dc0783960</ext-link>; NHM_4738_ECDS1, <named-content xmlns:xlink="http://www.w3.org/1999/xlink" content-type="dwc:institutional_code" xlink:title="Natural History Museum" xlink:href="http://grbio.org/institution/natural-history-museum-london" xlink:type="simple">NHM</named-content> ANEA 2022.808, coll. 28 Feb. 2020, <abbrev xmlns:xlink="http://www.w3.org/1999/xlink" xlink:title="Resource Cruise 01" id="ABBRID0E2KCI" xlink:type="simple">RC01</abbrev>, UK-1, Box core, <named-content xmlns:xlink="http://www.w3.org/1999/xlink" content-type="dwc:verbatimCoordinates" xlink:type="simple"><named-content content-type="geo-json" specific-use="{&#34;type&#34;:&#34;Point&#34;,&#34;coordinates&#34;:[-116.476640,13.986980]}" id="NCID0ECLCI" xlink:type="simple">13.98698, -116.47664</named-content></named-content>, 4059 m, <ext-link xmlns:xlink="http://www.w3.org/1999/xlink" xlink:href="https://data.nhm.ac.uk/object/c78086ef-af8a-4b1c-b9db-e61df25585f4" ext-link-type="uri" xlink:type="simple">https://data.nhm.ac.uk/object/c78086ef-af8a-4b1c-b9db-e61df25585f4</ext-link>; NHM_4738_ECDS3, <named-content xmlns:xlink="http://www.w3.org/1999/xlink" content-type="dwc:institutional_code" xlink:title="Natural History Museum" xlink:href="http://grbio.org/institution/natural-history-museum-london" xlink:type="simple">NHM</named-content> ANEA 2022.807, coll. 28 Feb. 2020, <abbrev xmlns:xlink="http://www.w3.org/1999/xlink" xlink:title="Resource Cruise 01" id="ABBRID0ERLCI" xlink:type="simple">RC01</abbrev>, UK-1, Box core, <named-content xmlns:xlink="http://www.w3.org/1999/xlink" content-type="dwc:verbatimCoordinates" xlink:type="simple"><named-content content-type="geo-json" specific-use="{&#34;type&#34;:&#34;Point&#34;,&#34;coordinates&#34;:[-116.476640,13.986980]}" id="NCID0EYLCI" xlink:type="simple">13.98698, -116.47664</named-content></named-content>, 4059 m, <ext-link xmlns:xlink="http://www.w3.org/1999/xlink" xlink:href="https://data.nhm.ac.uk/object/7d7e9048-38fa-4503-b256-6e6ac3c23687" ext-link-type="uri" xlink:type="simple">https://data.nhm.ac.uk/object/7d7e9048-38fa-4503-b256-6e6ac3c23687</ext-link>; NHM_4738_ECDS5, <named-content xmlns:xlink="http://www.w3.org/1999/xlink" content-type="dwc:institutional_code" xlink:title="Natural History Museum" xlink:href="http://grbio.org/institution/natural-history-museum-london" xlink:type="simple">NHM</named-content> ANEA 2022.806, coll. 28 Feb. 2020, <abbrev xmlns:xlink="http://www.w3.org/1999/xlink" xlink:title="Resource Cruise 01" id="ABBRID0EHMCI" xlink:type="simple">RC01</abbrev>, UK-1, Box core, <named-content xmlns:xlink="http://www.w3.org/1999/xlink" content-type="dwc:verbatimCoordinates" xlink:type="simple"><named-content content-type="geo-json" specific-use="{&#34;type&#34;:&#34;Point&#34;,&#34;coordinates&#34;:[-116.476640,13.986980]}" id="NCID0EOMCI" xlink:type="simple">13.98698, -116.47664</named-content></named-content>, 4059 m, <ext-link xmlns:xlink="http://www.w3.org/1999/xlink" xlink:href="https://data.nhm.ac.uk/object/2806a25b-e00e-4845-9b6a-10ca95b3fd6a" ext-link-type="uri" xlink:type="simple">https://data.nhm.ac.uk/object/2806a25b-e00e-4845-9b6a-10ca95b3fd6a</ext-link>; NHM_4743_ECDS1, <named-content xmlns:xlink="http://www.w3.org/1999/xlink" content-type="dwc:institutional_code" xlink:title="Natural History Museum" xlink:href="http://grbio.org/institution/natural-history-museum-london" xlink:type="simple">NHM</named-content> ANEA 2022.809, coll. 4 Mar. 2020, <abbrev xmlns:xlink="http://www.w3.org/1999/xlink" xlink:title="Resource Cruise 01" id="ABBRID0E4MCI" xlink:type="simple">RC01</abbrev>, UK-1, Box core, <named-content xmlns:xlink="http://www.w3.org/1999/xlink" content-type="dwc:verbatimCoordinates" xlink:type="simple"><named-content content-type="geo-json" specific-use="{&#34;type&#34;:&#34;Point&#34;,&#34;coordinates&#34;:[-116.528240,13.997320]}" id="NCID0EENCI" xlink:type="simple">13.99732, -116.52824</named-content></named-content>, 4102 m, <ext-link xmlns:xlink="http://www.w3.org/1999/xlink" xlink:href="https://data.nhm.ac.uk/object/d42c9eb3-2052-4e90-9e00-61e20291d674" ext-link-type="uri" xlink:type="simple">https://data.nhm.ac.uk/object/d42c9eb3-2052-4e90-9e00-61e20291d674</ext-link>; NHM_8777_HW01, <named-content xmlns:xlink="http://www.w3.org/1999/xlink" content-type="dwc:institutional_code" xlink:title="Natural History Museum" xlink:href="http://grbio.org/institution/natural-history-museum-london" xlink:type="simple">NHM</named-content> ANEA 2022.811, coll. 12 Nov. 2020, <abbrev xmlns:xlink="http://www.w3.org/1999/xlink" xlink:title="Campaign 05a" id="ABBRID0ETNCI" xlink:type="simple">DG05a</abbrev>, <abbrev xmlns:xlink="http://www.w3.org/1999/xlink" xlink:title="Nauru Ocean Resources Inc" id="ABBRID0EXNCI" xlink:type="simple">NORI-D</abbrev>, Box core, <named-content xmlns:xlink="http://www.w3.org/1999/xlink" content-type="dwc:verbatimCoordinates" xlink:type="simple"><named-content content-type="geo-json" specific-use="{&#34;type&#34;:&#34;Point&#34;,&#34;coordinates&#34;:[-117.146890,10.378100]}" id="NCID0E5NCI" xlink:type="simple">10.3781, -117.14689</named-content></named-content>, 4300 m, <ext-link xmlns:xlink="http://www.w3.org/1999/xlink" xlink:href="https://data.nhm.ac.uk/object/18c5a2d0-2bd6-48e2-bd02-9fe7c03ae7a4" ext-link-type="uri" xlink:type="simple">https://data.nhm.ac.uk/object/18c5a2d0-2bd6-48e2-bd02-9fe7c03ae7a4</ext-link>; NHM_8810, <named-content xmlns:xlink="http://www.w3.org/1999/xlink" content-type="dwc:institutional_code" xlink:title="Natural History Museum" xlink:href="http://grbio.org/institution/natural-history-museum-london" xlink:type="simple">NHM</named-content> ANEA 2022.815, coll. 23 Nov. 2020, <abbrev xmlns:xlink="http://www.w3.org/1999/xlink" xlink:title="Campaign 05a" id="ABBRID0ENOCI" xlink:type="simple">DG05a</abbrev>, <abbrev xmlns:xlink="http://www.w3.org/1999/xlink" xlink:title="Nauru Ocean Resources Inc" id="ABBRID0EROCI" xlink:type="simple">NORI-D</abbrev>, Box core, <named-content xmlns:xlink="http://www.w3.org/1999/xlink" content-type="dwc:verbatimCoordinates" xlink:type="simple"><named-content content-type="geo-json" specific-use="{&#34;type&#34;:&#34;Point&#34;,&#34;coordinates&#34;:[-117.220870,10.355400]}" id="NCID0EYOCI" xlink:type="simple">10.3554, -117.22087</named-content></named-content>, 4289 m, <ext-link xmlns:xlink="http://www.w3.org/1999/xlink" xlink:href="https://data.nhm.ac.uk/object/75d2356a-cfd2-4ea8-b6d4-7d69ee27cb1c" ext-link-type="uri" xlink:type="simple">https://data.nhm.ac.uk/object/75d2356a-cfd2-4ea8-b6d4-7d69ee27cb1c</ext-link>; NHM_8855, <named-content xmlns:xlink="http://www.w3.org/1999/xlink" content-type="dwc:institutional_code" xlink:title="Natural History Museum" xlink:href="http://grbio.org/institution/natural-history-museum-london" xlink:type="simple">NHM</named-content> ANEA 2022.816, coll. 30 Oct. 2020, <abbrev xmlns:xlink="http://www.w3.org/1999/xlink" xlink:title="Campaign 05a" id="ABBRID0EHPCI" xlink:type="simple">DG05a</abbrev>, <abbrev xmlns:xlink="http://www.w3.org/1999/xlink" xlink:title="Nauru Ocean Resources Inc" id="ABBRID0ELPCI" xlink:type="simple">NORI-D</abbrev>, Box core, <named-content xmlns:xlink="http://www.w3.org/1999/xlink" content-type="dwc:verbatimCoordinates" xlink:type="simple"><named-content content-type="geo-json" specific-use="{&#34;type&#34;:&#34;Point&#34;,&#34;coordinates&#34;:[-116.263510,10.929040]}" id="NCID0ESPCI" xlink:type="simple">10.92904, -116.26351</named-content></named-content>, 4262 m, <ext-link xmlns:xlink="http://www.w3.org/1999/xlink" xlink:href="https://data.nhm.ac.uk/object/2250d689-4b91-4998-8776-05db9d437c89" ext-link-type="uri" xlink:type="simple">https://data.nhm.ac.uk/object/2250d689-4b91-4998-8776-05db9d437c89</ext-link>; NHM_8874, <named-content xmlns:xlink="http://www.w3.org/1999/xlink" content-type="dwc:institutional_code" xlink:title="Natural History Museum" xlink:href="http://grbio.org/institution/natural-history-museum-london" xlink:type="simple">NHM</named-content> ANEA 2022.817, coll. 2 Nov. 2020, <abbrev xmlns:xlink="http://www.w3.org/1999/xlink" xlink:title="Campaign 05a" id="ABBRID0EBQCI" xlink:type="simple">DG05a</abbrev>, <abbrev xmlns:xlink="http://www.w3.org/1999/xlink" xlink:title="Nauru Ocean Resources Inc" id="ABBRID0EFQCI" xlink:type="simple">NORI-D</abbrev>, Box core, <named-content xmlns:xlink="http://www.w3.org/1999/xlink" content-type="dwc:verbatimCoordinates" xlink:type="simple"><named-content content-type="geo-json" specific-use="{&#34;type&#34;:&#34;Point&#34;,&#34;coordinates&#34;:[-116.164940,10.971400]}" id="NCID0EMQCI" xlink:type="simple">10.9714, -116.16494</named-content></named-content>, 4240 m, <ext-link xmlns:xlink="http://www.w3.org/1999/xlink" xlink:href="https://data.nhm.ac.uk/object/4d437d57-72b5-4f7a-84b7-87b13b6c422d" ext-link-type="uri" xlink:type="simple">https://data.nhm.ac.uk/object/4d437d57-72b5-4f7a-84b7-87b13b6c422d</ext-link>; NHM_8898_LN01, <named-content xmlns:xlink="http://www.w3.org/1999/xlink" content-type="dwc:institutional_code" xlink:title="Natural History Museum" xlink:href="http://grbio.org/institution/natural-history-museum-london" xlink:type="simple">NHM</named-content> ANEA 2022.812, coll. 2 Nov. 2020, <abbrev xmlns:xlink="http://www.w3.org/1999/xlink" xlink:title="Campaign 05a" id="ABBRID0E2QCI" xlink:type="simple">DG05a</abbrev>, <abbrev xmlns:xlink="http://www.w3.org/1999/xlink" xlink:title="Nauru Ocean Resources Inc" id="ABBRID0E6QCI" xlink:type="simple">NORI-D</abbrev>, Box core, <named-content xmlns:xlink="http://www.w3.org/1999/xlink" content-type="dwc:verbatimCoordinates" xlink:type="simple"><named-content content-type="geo-json" specific-use="{&#34;type&#34;:&#34;Point&#34;,&#34;coordinates&#34;:[-116.354270,10.974480]}" id="NCID0EGRCI" xlink:type="simple">10.97448, -116.35427</named-content></named-content>, 4260 m, <ext-link xmlns:xlink="http://www.w3.org/1999/xlink" xlink:href="https://data.nhm.ac.uk/object/af52e52a-9c50-432e-a88c-1f03cb6f981c" ext-link-type="uri" xlink:type="simple">https://data.nhm.ac.uk/object/af52e52a-9c50-432e-a88c-1f03cb6f981c</ext-link>; NHM_8898_LN02, <named-content xmlns:xlink="http://www.w3.org/1999/xlink" content-type="dwc:institutional_code" xlink:title="Natural History Museum" xlink:href="http://grbio.org/institution/natural-history-museum-london" xlink:type="simple">NHM</named-content> ANEA 2022.813, coll. 2 Nov. 2020, <abbrev xmlns:xlink="http://www.w3.org/1999/xlink" xlink:title="Campaign 05a" id="ABBRID0EVRCI" xlink:type="simple">DG05a</abbrev>, <abbrev xmlns:xlink="http://www.w3.org/1999/xlink" xlink:title="Nauru Ocean Resources Inc" id="ABBRID0EZRCI" xlink:type="simple">NORI-D</abbrev>, Box core, <named-content xmlns:xlink="http://www.w3.org/1999/xlink" content-type="dwc:verbatimCoordinates" xlink:type="simple"><named-content content-type="geo-json" specific-use="{&#34;type&#34;:&#34;Point&#34;,&#34;coordinates&#34;:[-116.354270,10.974480]}" id="NCID0EASCI" xlink:type="simple">10.97448, -116.35427</named-content></named-content>, 4260 m, <ext-link xmlns:xlink="http://www.w3.org/1999/xlink" xlink:href="https://data.nhm.ac.uk/object/123e1f28-a76e-4929-9c58-7ffd80db14a2" ext-link-type="uri" xlink:type="simple">https://data.nhm.ac.uk/object/123e1f28-a76e-4929-9c58-7ffd80db14a2</ext-link>; NHM_8898_LN03, <named-content xmlns:xlink="http://www.w3.org/1999/xlink" content-type="dwc:institutional_code" xlink:title="Natural History Museum" xlink:href="http://grbio.org/institution/natural-history-museum-london" xlink:type="simple">NHM</named-content> ANEA 2022.814, coll. 2 Nov. 2020, <abbrev xmlns:xlink="http://www.w3.org/1999/xlink" xlink:title="Campaign 05a" id="ABBRID0EPSCI" xlink:type="simple">DG05a</abbrev>, <abbrev xmlns:xlink="http://www.w3.org/1999/xlink" xlink:title="Nauru Ocean Resources Inc" id="ABBRID0ETSCI" xlink:type="simple">NORI-D</abbrev>, Box core, <named-content xmlns:xlink="http://www.w3.org/1999/xlink" content-type="dwc:verbatimCoordinates" xlink:type="simple"><named-content content-type="geo-json" specific-use="{&#34;type&#34;:&#34;Point&#34;,&#34;coordinates&#34;:[-116.354270,10.974480]}" id="NCID0E1SCI" xlink:type="simple">10.97448, -116.35427</named-content></named-content>, 4260 m, <ext-link xmlns:xlink="http://www.w3.org/1999/xlink" xlink:href="https://data.nhm.ac.uk/object/2c462f72-683e-4fb3-bef9-8a8fe10b98f3" ext-link-type="uri" xlink:type="simple">https://data.nhm.ac.uk/object/2c462f72-683e-4fb3-bef9-8a8fe10b98f3</ext-link>; NHM_8798_HW02, <named-content xmlns:xlink="http://www.w3.org/1999/xlink" content-type="dwc:institutional_code" xlink:title="Natural History Museum" xlink:href="http://grbio.org/institution/natural-history-museum-london" xlink:type="simple">NHM</named-content> ANEA 2022.810, coll. 8 Nov. 2020, <abbrev xmlns:xlink="http://www.w3.org/1999/xlink" xlink:title="Campaign 05a" id="ABBRID0EJTCI" xlink:type="simple">DG05a</abbrev>, <abbrev xmlns:xlink="http://www.w3.org/1999/xlink" xlink:title="Nauru Ocean Resources Inc" id="ABBRID0ENTCI" xlink:type="simple">NORI-D</abbrev>, Box core, <named-content xmlns:xlink="http://www.w3.org/1999/xlink" content-type="dwc:verbatimCoordinates" xlink:type="simple"><named-content content-type="geo-json" specific-use="{&#34;type&#34;:&#34;Point&#34;,&#34;coordinates&#34;:[-117.177530,10.325710]}" id="NCID0EUTCI" xlink:type="simple">10.32571, -117.17753</named-content></named-content>, 4300 m, <ext-link xmlns:xlink="http://www.w3.org/1999/xlink" xlink:href="https://data.nhm.ac.uk/object/568f9a43-2c36-49be-8829-55edb69ba271" ext-link-type="uri" xlink:type="simple">https://data.nhm.ac.uk/object/568f9a43-2c36-49be-8829-55edb69ba271</ext-link>.</p></tp:treatment-sec><tp:treatment-sec sec-type="material" id="SECID0E5TCI"><title>Comparative material examined.</title><p>Fig. <xref ref-type="fig" rid="F12">12A–I</xref>. <italic><tp:taxon-name><tp:taxon-name-part taxon-name-part-type="genus" reg="Lumbrinerides">Lumbrinerides</tp:taxon-name-part><tp:taxon-name-part taxon-name-part-type="species" reg="laubieri">laubieri</tp:taxon-name-part></tp:taxon-name></italic> Miura, 1980; holotype MNHN.1278. NE Atlantic, Gulf of Gascogne, Biogas IV, DS61, coll. 24 Feb 1974, 24.02.1974, <named-content xmlns:xlink="http://www.w3.org/1999/xlink" content-type="dwc:verbatimCoordinates" xlink:type="simple"><named-content content-type="geo-json" specific-use="{&#34;type&#34;:&#34;Point&#34;,&#34;coordinates&#34;:[-9.635556,47.568611]}" id="NCID0EWUCI" xlink:type="simple">47.5686111, -9.6355556</named-content></named-content>, 2 250 m.</p></tp:treatment-sec><tp:treatment-sec sec-type="description" id="SECID0E2UCI"><title>Description.</title><p>All specimens posteriorly incomplete, including voucher specimens NHM_0020, NHM_ 4378_ECDS5, NHM_1146, NHM_2245 and NHM_3492. Body slender, narrow, and cylindrical measuring up to 3.1 mm in length for 11 chaetigers and width of 0.2–0.25 mm. Live specimens iridescent and slightly translucent, with visible spotted pattern along sides of prostomium; preserved specimens milky white in ethanol (Fig. <xref ref-type="fig" rid="F9">9A</xref>). Jaws typically visible through body (Fig. <xref ref-type="fig" rid="F9">9E</xref>).</p><fig id="F9" position="float" orientation="portrait"><object-id xmlns:xlink="http://www.w3.org/1999/xlink" content-type="doi" xlink:type="simple">10.3897/zookeys.1172.100483.figure9</object-id><object-id xmlns:xlink="http://www.w3.org/1999/xlink" content-type="arpha" xlink:type="simple">A7D20478-12A0-53FD-8C98-3E30D60FBE97</object-id><label>Figure 9.</label><caption><p><tp:taxon-name><tp:taxon-name-part taxon-name-part-type="genus" reg="Lumbrinerides">Lumbrinerides</tp:taxon-name-part><tp:taxon-name-part taxon-name-part-type="uncertainty-rank">cf.</tp:taxon-name-part><tp:taxon-name-part taxon-name-part-type="species" reg="laubieri">laubieri</tp:taxon-name-part></tp:taxon-name><bold>A</bold> anterior fragment of specimen NHM_1146 in dorsal view <bold>B</bold> simple bidentate hooded hook on chaetiger 3, specimen NHM_1146 <bold>C</bold> winged limbate capillary chaetae on chaetiger 5 specimen, NHM_1146 <bold>D</bold> maxillary apparatus, specimen NHM_1146 E everted jaws in specimen NHM_3492 <bold>F</bold> maxillary apparatus of specimen NHM_1146 (MIII = maxilla 3, MIV = maxilla 4) <bold>G</bold> maxillary apparatus of specimen NHM_2245 (md. = mandibles). Scale bars: 50 µm (<bold>C</bold>); 10 µm (<bold>B</bold>); 100 µm (<bold>D, E, F, G</bold>). Abbreviations: ca. = carriers, MI = maxilla 1, MII = maxilla 2, al = attachment lamellae.</p></caption><graphic xmlns:xlink="http://www.w3.org/1999/xlink" xlink:href="zookeys-1172-061_article-100483__-g009.jpg" position="float" orientation="portrait" xlink:type="simple" id="oo_883771.jpg"><uri content-type="original_file" xlink:type="simple">https://binary.pensoft.net/fig/883771</uri></graphic></fig><fig id="F10" position="float" orientation="portrait"><object-id xmlns:xlink="http://www.w3.org/1999/xlink" content-type="doi" xlink:type="simple">10.3897/zookeys.1172.100483.figure10</object-id><object-id xmlns:xlink="http://www.w3.org/1999/xlink" content-type="arpha" xlink:type="simple">84BAB7CB-D87F-53CB-BD06-23A8E483652B</object-id><label>Figure 10.</label><caption><p><tp:taxon-name><tp:taxon-name-part taxon-name-part-type="genus" reg="Lumbrinerides">Lumbrinerides</tp:taxon-name-part><tp:taxon-name-part taxon-name-part-type="uncertainty-rank">cf.</tp:taxon-name-part><tp:taxon-name-part taxon-name-part-type="species" reg="laubieri">laubieri</tp:taxon-name-part></tp:taxon-name> (specimen NHM_ 4378_ECDS5) <bold>A</bold> posteriorly incomplete preserved specimen <bold>B</bold> anterior end with margins between prostomium and 2-rigned peristomium <bold>C</bold> anterior end with margins between prostomium, peristomium and chaetiger 1 <bold>D</bold> chaetigers 2–7 marked by arrows, showing the shift of parapodia from lateral to dorsal position <bold>E</bold> chaetiger 1 <bold>F</bold> chaetiger 2 <bold>G</bold> chaetiger 3 <bold>H</bold> chaetiger 4 with postchaetal lobe <bold>I</bold> chaetigers 5–6 with postchaetal lobes. Scale bars: 250 µm (<bold>A, C, D</bold>); 100 µm (<bold>B</bold>); 25 µm (<bold>F, G, H</bold>); 50 µm (<bold>I</bold>).</p></caption><graphic xmlns:xlink="http://www.w3.org/1999/xlink" xlink:href="zookeys-1172-061_article-100483__-g010.jpg" position="float" orientation="portrait" xlink:type="simple" id="oo_883772.jpg"><uri content-type="original_file" xlink:type="simple">https://binary.pensoft.net/fig/883772</uri></graphic></fig><p>Prostomium significantly longer than wide (Figs <xref ref-type="fig" rid="F9">9A</xref>, <xref ref-type="fig" rid="F10">10A</xref>, <xref ref-type="fig" rid="F11">11A</xref>), narrow, conical, bluntly pointed, with small papilla at the tip; with spotted pigmentation across length of prostomium. Peristomium with two rings (Fig. <xref ref-type="fig" rid="F10">10B, C</xref>), the first with a V-shaped notch on the ventral side.</p><fig id="F11" position="float" orientation="portrait"><object-id xmlns:xlink="http://www.w3.org/1999/xlink" content-type="doi" xlink:type="simple">10.3897/zookeys.1172.100483.figure11</object-id><object-id xmlns:xlink="http://www.w3.org/1999/xlink" content-type="arpha" xlink:type="simple">303DC545-B932-54ED-9865-1874EB63A553</object-id><label>Figure 11.</label><caption><p><tp:taxon-name><tp:taxon-name-part taxon-name-part-type="genus" reg="Lumbrinerides">Lumbrinerides</tp:taxon-name-part><tp:taxon-name-part taxon-name-part-type="uncertainty-rank">cf.</tp:taxon-name-part><tp:taxon-name-part taxon-name-part-type="species" reg="laubieri">laubieri</tp:taxon-name-part></tp:taxon-name> (specimen NHM_0020) <bold>A</bold> posteriorly incomplete preserved specimen <bold>B</bold> parapodia of chaetiger 4 and dorsally shifted parapodia of chaetiger 5, both with developed postchaetal lobes <bold>C</bold> detail of pre- and postchaetal lobes of chaetiger 4 <bold>D</bold> detail of pre- and postchaetal lobes of chaetiger 5 <bold>E</bold> chaetae of chaetiger 1, with limbate chaetae showing broad limbation (elbow) <bold>F</bold> chaetae of chaetiger 2 <bold>G</bold> chaetae of chaetiger 3 <bold>H</bold> chaetae of chaetiger 4 <bold>I</bold> simple hooded hook of chaetiger 4 <bold>J</bold> simple hooded hook of chaetiger 7 <bold>K</bold> narrowly limbate capillary from chaetiger 5. Scale bars: 250 µm (<bold>A</bold>); 50 µm (<bold>B</bold>); 25 µm (<bold>C–K</bold>).</p></caption><graphic xmlns:xlink="http://www.w3.org/1999/xlink" xlink:href="zookeys-1172-061_article-100483__-g011.jpg" position="float" orientation="portrait" xlink:type="simple" id="oo_883773.jpg"><uri content-type="original_file" xlink:type="simple">https://binary.pensoft.net/fig/883773</uri></graphic></fig><p>Maxillary apparatus with four pairs of maxillae (Fig. <xref ref-type="fig" rid="F9">9D, F</xref>). All maxillae with attachment lamellae. Carriers as long as MI and joined to their entire base (Fig. <xref ref-type="fig" rid="F9">9D</xref>). Carriers with wide anterior base and coloured dark brown to black. MI without internal accessory teeth. Attachment lamellae along lateral edge of MI, thin and weakly sclerotised. MII shorter than MI with three rounded teeth. MIII as edentate plate, pigmented dark brown. MIV as edentate plate, appear elongated and slightly pointed, approximately triangular (Fig. <xref ref-type="fig" rid="F9">9F</xref>). Mandibles fused for entire length with three pigmented bands (Fig. <xref ref-type="fig" rid="F9">9G</xref>).</p><p>Parapodia reduced to. Chaetigers 1 and 2 distinctly longer than wide, with reduced parapodia, no lobes developed, situated laterally (Fig. <xref ref-type="fig" rid="F10">10D, E, F</xref>). Chaetiger 3 ca. as wide as long, with reduced parapodia shifted dorsolaterally, no lobes developed (Fig. <xref ref-type="fig" rid="F10">10D, G</xref>). Chaetiger 4 ca. as wide as long with small tongue-like postchaetal lobe (Figs <xref ref-type="fig" rid="F10">10D, H</xref>, <xref ref-type="fig" rid="F11">11C</xref>), shifted dorsolaterally. From chaetiger 5, chaetigers ca. as wide as long, shifted dorsally, with small tongue-like postchaetal lobes developed (Figs <xref ref-type="fig" rid="F10">10D, I</xref>, <xref ref-type="fig" rid="F11">11B, D</xref>). Pre-chaetal lobes always smaller than postchaetal lobes.</p><p>Chaetae of two types observed in all chaetigers: 1. simple bidentate hooded hooks with two teeth at ~ 45° from each other, with subdistal spur, 1–3 hooks per parapodium, usually two present (Figs <xref ref-type="fig" rid="F9">9B</xref>, <xref ref-type="fig" rid="F11">11I, J</xref>) and two winged limbate capillaries (Fig. <xref ref-type="fig" rid="F9">9C</xref>), usually two per parapodium; in chaetiger 1–4 capillaries broadly limbate (with elbow) (Fig. <xref ref-type="fig" rid="F11">11E–H</xref>), from chaetiger 5 narrowly limbate (Figs <xref ref-type="fig" rid="F9">9C</xref>, <xref ref-type="fig" rid="F11">11K</xref>). Aciculae yellow. Remainder of body and pygidium unknown.</p></tp:treatment-sec><tp:treatment-sec sec-type="Genetic data" id="SECID0EX3CI"><title>Genetic data.</title><p>In our phylogenetic analysis, <tp:taxon-name><tp:taxon-name-part taxon-name-part-type="genus" reg="Lumbrinerides">Lumbrinerides</tp:taxon-name-part><tp:taxon-name-part taxon-name-part-type="uncertainty-rank">cf.</tp:taxon-name-part><tp:taxon-name-part taxon-name-part-type="species" reg="laubieri">laubieri</tp:taxon-name-part></tp:taxon-name> (NHM_0020) forms a well-supported monophyletic clade with another, as yet unnamed <italic><tp:taxon-name><tp:taxon-name-part taxon-name-part-type="genus" reg="Lumbrinerides">Lumbrinerides</tp:taxon-name-part></tp:taxon-name></italic> species (Fig. <xref ref-type="fig" rid="F3">3</xref>).</p><p>There are many identical or near-identical <abbrev xmlns:xlink="http://www.w3.org/1999/xlink" xlink:title="cytochrome c oxidase I" id="ABBRID0EX4CI" xlink:type="simple">COI</abbrev> matches to unnamed specimens on GenBank that were previously collected at the <abbrev xmlns:xlink="http://www.w3.org/1999/xlink" xlink:title="Clarion-Clipperton Zone" id="ABBRID0E24CI" xlink:type="simple">CCZ</abbrev> (<xref ref-type="bibr" rid="B43">Janssen et al. 2015</xref>, <xref ref-type="bibr" rid="B44">2019</xref>). There are no genetic data from the type or non-type specimens of <italic><tp:taxon-name><tp:taxon-name-part taxon-name-part-type="genus" reg="Lumbrinerides">Lumbrinerides</tp:taxon-name-part><tp:taxon-name-part taxon-name-part-type="species" reg="laubieri">laubieri</tp:taxon-name-part></tp:taxon-name></italic>.</p></tp:treatment-sec><tp:treatment-sec sec-type="remarks" id="SECID0ES5CI"><title>Remarks.</title><p>This small species was the most abundant lumbrinerid in our <abbrev xmlns:xlink="http://www.w3.org/1999/xlink" xlink:title="Clarion-Clipperton Zone" id="ABBRID0EY5CI" xlink:type="simple">CCZ</abbrev> samples, represented by 211 specimens. Morphologically, this species is similar to <italic><tp:taxon-name><tp:taxon-name-part taxon-name-part-type="genus" reg="Lumbrinerides">Lumbrinerides</tp:taxon-name-part><tp:taxon-name-part taxon-name-part-type="species" reg="laubieri">laubieri</tp:taxon-name-part></tp:taxon-name></italic> Miura, 1980, described from the Gulf of Gascony, France at lower bathyal depths of 1894–2775 m. Outside its type locality, <italic><tp:taxon-name><tp:taxon-name-part taxon-name-part-type="genus" reg="Lumbrinerides">L.</tp:taxon-name-part><tp:taxon-name-part taxon-name-part-type="species" reg="laubieri">laubieri</tp:taxon-name-part></tp:taxon-name></italic> has been reported in the North Aegean Sea at 156–300 m (<xref ref-type="bibr" rid="B77">Simboura and Zenetos 2005</xref>). Following the initial examination of <abbrev xmlns:xlink="http://www.w3.org/1999/xlink" xlink:title="Clarion-Clipperton Zone" id="ABBRID0EW6CI" xlink:type="simple">CCZ</abbrev> specimens, these matched <italic><tp:taxon-name><tp:taxon-name-part taxon-name-part-type="genus" reg="Lumbrinerides">L.</tp:taxon-name-part><tp:taxon-name-part taxon-name-part-type="species" reg="laubieri">laubieri</tp:taxon-name-part></tp:taxon-name></italic> in several instances: small body size; greatly elongated prostomium; reduced parapodia in first three chaetigers; maxillae I without accessory teeth; mandibles with “concentric striations” consistent with the coloured bands seen on <abbrev xmlns:xlink="http://www.w3.org/1999/xlink" xlink:title="Clarion-Clipperton Zone" id="ABBRID0EFADI" xlink:type="simple">CCZ</abbrev> specimens (Fig. <xref ref-type="fig" rid="F9">9G</xref>); attachment lamellae supporting the maxillary apparatus present (Fig. <xref ref-type="fig" rid="F9">9D</xref>); two types of chaetae present, limbate capillary chaetae and simple bidentate hooded hooks (Fig. <xref ref-type="fig" rid="F9">9B, C</xref>).</p><p>The holotype MNHN.1278 of <italic><tp:taxon-name><tp:taxon-name-part taxon-name-part-type="genus" reg="Lumbrinerides">L.</tp:taxon-name-part><tp:taxon-name-part taxon-name-part-type="species" reg="laubieri">laubieri</tp:taxon-name-part></tp:taxon-name></italic> was re-examined as part of this study (Fig. <xref ref-type="fig" rid="F12">12A–I</xref>). The holotype is a small, very slender specimen, consisting of three fragments: the anterior fragment with 15 chaetigers being 4.5 mm long and 0.25 mm wide (Fig. <xref ref-type="fig" rid="F12">12A, B</xref>), a body fragment with six chaetigers, and a small 2-chaetiger long body fragment. The jaws were partially damaged during a previous investigation. Chaetae (particularly the limbate type) were often broken off.</p><fig id="F12" position="float" orientation="portrait"><object-id xmlns:xlink="http://www.w3.org/1999/xlink" content-type="doi" xlink:type="simple">10.3897/zookeys.1172.100483.figure12</object-id><object-id xmlns:xlink="http://www.w3.org/1999/xlink" content-type="arpha" xlink:type="simple">D3F12F2C-D74F-5A0E-A4A4-1BB9072CE90A</object-id><label>Figure 12.</label><caption><p><italic><tp:taxon-name><tp:taxon-name-part taxon-name-part-type="genus" reg="Lumbrinerides">Lumbrinerides</tp:taxon-name-part><tp:taxon-name-part taxon-name-part-type="species" reg="laubieri">laubieri</tp:taxon-name-part></tp:taxon-name></italic>, holotype MNHN.1278 <bold>A, B</bold> preserved specimen in dorsal view <bold>C</bold> chaetiger 1 <bold>D, E</bold> chaetiger 4 with postchaetal lobe <bold>F</bold> postchaetal lobe from chaetiger 10 <bold>G</bold> broadly limbate chaetae from chaetiger 1 <bold>H, I</bold> hooded hooks, with inserts showing the detail of bidentate dentition. Scale bars: 1 mm (<bold>A, B</bold>); 250 µm (<bold>C, F G, H, I</bold>); 500 µm (<bold>D, E</bold>).</p></caption><graphic xmlns:xlink="http://www.w3.org/1999/xlink" xlink:href="zookeys-1172-061_article-100483__-g012.jpg" position="float" orientation="portrait" xlink:type="simple" id="oo_883774.jpg"><uri content-type="original_file" xlink:type="simple">https://binary.pensoft.net/fig/883774</uri></graphic></fig><p>In a recent revision of <italic><tp:taxon-name><tp:taxon-name-part taxon-name-part-type="genus" reg="Lumbrinerides">Lumbrinerides</tp:taxon-name-part></tp:taxon-name></italic> from Japanese water, <xref ref-type="bibr" rid="B52">Miura (2017)</xref> suggested new characters of taxonomic importance in this genus. Therefore, during the examination of type material particular attention has been paid to the following characters: the chaetiger on which the first hooks arise, the number of hooks per parapodium and the number of anterior reduced parapodia. No obvious differences were observed (Table <xref ref-type="table" rid="T2">2</xref>), other than the presence of up to three hooks in some parapodia in <abbrev xmlns:xlink="http://www.w3.org/1999/xlink" xlink:title="Clarion-Clipperton Zone" id="ABBRID0EFDDI" xlink:type="simple">CCZ</abbrev> specimens, while at most two were observed in the holotype of <italic><tp:taxon-name><tp:taxon-name-part taxon-name-part-type="genus" reg="Lumbrinerides">L.</tp:taxon-name-part><tp:taxon-name-part taxon-name-part-type="species" reg="laubieri">laubieri</tp:taxon-name-part></tp:taxon-name></italic>. However, other more subtle differences were observed that are usually not considered in the discussion of the taxonomic characters in <tp:taxon-name><tp:taxon-name-part taxon-name-part-type="family">Lumbrineridae</tp:taxon-name-part></tp:taxon-name>. These differences refer to relative size of various features, unlikely to be related to size of specimen as all individuals investigated had small and very slender body of similar dimensions. The hooded hooks in <abbrev xmlns:xlink="http://www.w3.org/1999/xlink" xlink:title="Clarion-Clipperton Zone" id="ABBRID0EZDDI" xlink:type="simple">CCZ</abbrev> specimens are very small and slender, with dentition only clearly observable under oil (x100 magnification), while the hooks in <italic><tp:taxon-name><tp:taxon-name-part taxon-name-part-type="genus" reg="Lumbrinerides">L.</tp:taxon-name-part><tp:taxon-name-part taxon-name-part-type="species" reg="laubieri">laubieri</tp:taxon-name-part></tp:taxon-name></italic> are much chunkier and easy to observe even under lower magnification (× 40) (Fig. <xref ref-type="fig" rid="F12">12H, I</xref>). Similarly, the development of broad limbation (elbow) on capillaries of anterior chaetigers is much more distinct in <italic><tp:taxon-name><tp:taxon-name-part taxon-name-part-type="genus" reg="Lumbrinerides">L.</tp:taxon-name-part><tp:taxon-name-part taxon-name-part-type="species" reg="laubieri">laubieri</tp:taxon-name-part></tp:taxon-name></italic> (Fig. <xref ref-type="fig" rid="F12">12C, G</xref>) compared to <abbrev xmlns:xlink="http://www.w3.org/1999/xlink" xlink:title="Clarion-Clipperton Zone" id="ABBRID0E2EDI" xlink:type="simple">CCZ</abbrev> specimens (Fig. <xref ref-type="fig" rid="F12">12E</xref>). Characters discussed by <xref ref-type="bibr" rid="B52">Miura (2017)</xref> or in this study are summarised in Table <xref ref-type="table" rid="T2">2</xref>.</p><table-wrap id="T2" position="float" orientation="portrait"><label>Table 2.</label><caption><p>Comparison of selected characters of <italic><tp:taxon-name><tp:taxon-name-part taxon-name-part-type="genus" reg="Lumbrinerides">L.</tp:taxon-name-part><tp:taxon-name-part taxon-name-part-type="species" reg="laubieri">laubieri</tp:taxon-name-part></tp:taxon-name></italic> and <abbrev xmlns:xlink="http://www.w3.org/1999/xlink" xlink:title="Clarion-Clipperton Zone" id="ABBRID0E6FDI" xlink:type="simple">CCZ</abbrev> specimens.</p></caption><table id="TID0EDXAK" rules="all"><tbody><tr><th rowspan="1" colspan="1">Character</th><th rowspan="1" colspan="1">Holotype MNHN.1278</th><th rowspan="1" colspan="1"><abbrev xmlns:xlink="http://www.w3.org/1999/xlink" xlink:title="Clarion-Clipperton Zone" id="ABBRID0ESGDI" xlink:type="simple">CCZ</abbrev> specimens</th></tr><tr><td rowspan="1" colspan="1">chaetiger on which the first hooks arise</td><td rowspan="1" colspan="1">1</td><td rowspan="1" colspan="1">1</td></tr><tr><td rowspan="1" colspan="1">the number of hooks per chaetiger</td><td rowspan="1" colspan="1">1–2</td><td rowspan="1" colspan="1">1–3 (mostly 2)</td></tr><tr><td rowspan="1" colspan="1">dentition of the bidentate hook</td><td rowspan="1" colspan="1">chunky (easily observed under ×40 mag); teeth separated by ~ 90°</td><td rowspan="1" colspan="1">slender (need to be observed under ×100 mag); teeth separated by ~ 45°</td></tr><tr><td rowspan="1" colspan="1">the number of limbate chaetae per chaetiger</td><td rowspan="1" colspan="1">2?</td><td rowspan="1" colspan="1">1–2</td></tr><tr><td rowspan="1" colspan="1">limbate chaetae of anteriormost chaetigers</td><td rowspan="1" colspan="1">broad elbow well developed</td><td rowspan="1" colspan="1">broad elbow less developed</td></tr><tr><td rowspan="1" colspan="1">the number of chaetigers with reduced parapodia (=no lobes developed)</td><td rowspan="1" colspan="1">1–3</td><td rowspan="1" colspan="1">1–3</td></tr><tr><td rowspan="1" colspan="1">parapodia inserted laterally</td><td rowspan="1" colspan="1">on ch. 1–2</td><td rowspan="1" colspan="1">on ch. 1–2</td></tr><tr><td rowspan="1" colspan="1">parapodia with dorsolateral position</td><td rowspan="1" colspan="1">?</td><td rowspan="1" colspan="1">ch 3–4</td></tr><tr><td rowspan="1" colspan="1">parapodia inserted dorsally</td><td rowspan="1" colspan="1">from chaetiger 5</td><td rowspan="1" colspan="1">from chaetiger 5</td></tr></tbody></table></table-wrap><p>Lastly, a bathymetric distributional pattern should be also taken into consideration as <italic><tp:taxon-name><tp:taxon-name-part taxon-name-part-type="genus" reg="Lumbrinerides">L.</tp:taxon-name-part><tp:taxon-name-part taxon-name-part-type="species" reg="laubieri">laubieri</tp:taxon-name-part></tp:taxon-name></italic> has been found in shallower depth (1894–2775 m) in the Atlantic, compared to <abbrev xmlns:xlink="http://www.w3.org/1999/xlink" xlink:title="Clarion-Clipperton Zone" id="ABBRID0E4JDI" xlink:type="simple">CCZ</abbrev> specimens (~ 5000 m) in the Pacific. Depth is considered to be a greater barrier to gene flow compared to with horizontal distances (e.g., Atlantic vs. Pacific) (<xref ref-type="bibr" rid="B80">Taylor and Roterman 2017</xref>). Unfortunately, molecular data from <italic><tp:taxon-name><tp:taxon-name-part taxon-name-part-type="genus" reg="Lumbrinerides">L.</tp:taxon-name-part><tp:taxon-name-part taxon-name-part-type="species" reg="laubieri">laubieri</tp:taxon-name-part></tp:taxon-name></italic> is not available for comparison. Thus, it is currently difficult to establish the new species based on <abbrev xmlns:xlink="http://www.w3.org/1999/xlink" xlink:title="Clarion-Clipperton Zone" id="ABBRID0EQKDI" xlink:type="simple">CCZ</abbrev> specimens, and these are cautiously ascribed to <tp:taxon-name><tp:taxon-name-part taxon-name-part-type="genus" reg="Lumbrinerides">Lumbrinerides</tp:taxon-name-part><tp:taxon-name-part taxon-name-part-type="uncertainty-rank">cf.</tp:taxon-name-part><tp:taxon-name-part taxon-name-part-type="species" reg="laubieri">laubieri</tp:taxon-name-part></tp:taxon-name> Miura, 1980.</p><p>Two more <italic><tp:taxon-name><tp:taxon-name-part taxon-name-part-type="genus" reg="Lumbrinerides">Lumbrinerides</tp:taxon-name-part></tp:taxon-name></italic> species have a conical, greatly elongated prostomium: <italic><tp:taxon-name><tp:taxon-name-part taxon-name-part-type="genus" reg="Lumbrinerides">Lumbrinerides</tp:taxon-name-part><tp:taxon-name-part taxon-name-part-type="species" reg="carpinei">carpinei</tp:taxon-name-part></tp:taxon-name></italic> (Ramos, 1976) described from Mediterranean Sea (off Monaco, at depths of 200–600 m) and <italic><tp:taxon-name><tp:taxon-name-part taxon-name-part-type="genus" reg="Lumbrinerides">Lumbrinerides</tp:taxon-name-part><tp:taxon-name-part taxon-name-part-type="species" reg="yoshioi">yoshioi</tp:taxon-name-part></tp:taxon-name></italic> Miura, 2017 from shallow depths off Hokkaido, Japan. However, they have the following differences from <abbrev xmlns:xlink="http://www.w3.org/1999/xlink" xlink:title="Clarion-Clipperton Zone" id="ABBRID0EAMDI" xlink:type="simple">CCZ</abbrev> specimens. <italic><tp:taxon-name><tp:taxon-name-part taxon-name-part-type="genus" reg="Lumbrinerides">Lumbrinerides</tp:taxon-name-part><tp:taxon-name-part taxon-name-part-type="species" reg="carpinei">carpinei</tp:taxon-name-part></tp:taxon-name></italic> has one long apodous segment rather than two peristomial rings, lacks visible mandibles and has accessory tooth on MI (<xref ref-type="bibr" rid="B51">Miura 1980</xref>). <italic><tp:taxon-name><tp:taxon-name-part taxon-name-part-type="genus" reg="Lumbrinerides">Lumbrinerides</tp:taxon-name-part><tp:taxon-name-part taxon-name-part-type="species" reg="yoshioi">yoshioi</tp:taxon-name-part></tp:taxon-name></italic> differs in having 9–10 reduced anterior parapodia (as opposed to 3 in <abbrev xmlns:xlink="http://www.w3.org/1999/xlink" xlink:title="Clarion-Clipperton Zone" id="ABBRID0E5MDI" xlink:type="simple">CCZ</abbrev> specimens) and in MI having two weakly projected accessory teeth (as opposed to no accessory teeth in <abbrev xmlns:xlink="http://www.w3.org/1999/xlink" xlink:title="Clarion-Clipperton Zone" id="ABBRID0ECNDI" xlink:type="simple">CCZ</abbrev> specimens).</p></tp:treatment-sec><tp:treatment-sec sec-type="distribution" id="SECID0EGNDI"><title>Distribution.</title><p>Central Pacific Ocean, Eastern <abbrev xmlns:xlink="http://www.w3.org/1999/xlink" xlink:title="Clarion-Clipperton Zone" id="ABBRID0EMNDI" xlink:type="simple">CCZ</abbrev>, found in ‘UK-1’, ‘<abbrev xmlns:xlink="http://www.w3.org/1999/xlink" xlink:title="Nauru Ocean Resources Inc" id="ABBRID0EQNDI" xlink:type="simple">OMS</abbrev>’ and ‘<abbrev xmlns:xlink="http://www.w3.org/1999/xlink" xlink:title="Nauru Ocean Resources Inc" id="ABBRID0EUNDI" xlink:type="simple">NORI-D</abbrev>’ exploratory areas (Fig. <xref ref-type="fig" rid="F1">1</xref>).</p></tp:treatment-sec><tp:treatment-sec><!--Section generated to contain objects referenced in tp:taxon-treatment.--><fig id="F3" position="float" orientation="portrait"><object-id xmlns:xlink="http://www.w3.org/1999/xlink" content-type="doi" xlink:type="simple">10.3897/zookeys.1172.100483.figure3</object-id><object-id xmlns:xlink="http://www.w3.org/1999/xlink" content-type="arpha" xlink:type="simple">7B1B206F-2F6C-55AF-95FF-69D815ED5977</object-id><label>Figure 3.</label><caption><p>Majority rule consensus tree from the Bayesian analyses using combined datasets for <abbrev xmlns:xlink="http://www.w3.org/1999/xlink" xlink:title="cytochrome c oxidase I" id="ABBRID0EQBAI" xlink:type="simple">COI</abbrev>, 16S and 18S genes, with 36 terminal taxa of which <italic><tp:taxon-name><tp:taxon-name-part taxon-name-part-type="genus" reg="Tainokia">Tainokia</tp:taxon-name-part><tp:taxon-name-part taxon-name-part-type="species" reg="logachevae">logachevae</tp:taxon-name-part></tp:taxon-name></italic> (<tp:taxon-name><tp:taxon-name-part taxon-name-part-type="family">Oenonidae</tp:taxon-name-part></tp:taxon-name>), <italic><tp:taxon-name><tp:taxon-name-part taxon-name-part-type="genus" reg="Eunice">Eunice</tp:taxon-name-part><tp:taxon-name-part taxon-name-part-type="species" reg="rubra">rubra</tp:taxon-name-part></tp:taxon-name></italic> (<tp:taxon-name><tp:taxon-name-part taxon-name-part-type="family">Eunicidae</tp:taxon-name-part></tp:taxon-name>) and <italic><tp:taxon-name><tp:taxon-name-part taxon-name-part-type="genus" reg="Nothria">Nothria</tp:taxon-name-part><tp:taxon-name-part taxon-name-part-type="species" reg="conchylega">conchylega</tp:taxon-name-part></tp:taxon-name></italic> (<tp:taxon-name><tp:taxon-name-part taxon-name-part-type="family">Onuphidae</tp:taxon-name-part></tp:taxon-name>) were used as outgroup. Posterior probability values are marked on nodes.</p></caption><graphic xmlns:xlink="http://www.w3.org/1999/xlink" xlink:href="zookeys-1172-061_article-100483__-g003.jpg" position="float" orientation="portrait" xlink:type="simple" id="oo_883765.jpg"><uri content-type="original_file" xlink:type="simple">https://binary.pensoft.net/fig/883765</uri></graphic></fig><fig id="F1" position="float" orientation="portrait"><object-id xmlns:xlink="http://www.w3.org/1999/xlink" content-type="doi" xlink:type="simple">10.3897/zookeys.1172.100483.figure1</object-id><object-id xmlns:xlink="http://www.w3.org/1999/xlink" content-type="arpha" xlink:type="simple">9474875E-9F4B-572C-9E82-F94601A1C45B</object-id><label>Figure 1.</label><caption><p>Map of <abbrev xmlns:xlink="http://www.w3.org/1999/xlink" xlink:title="Clarion-Clipperton Zone" id="ABBRID0EPBAE" xlink:type="simple">CCZ</abbrev> of exploration areas and Areas of Particular Environmental Interest (APEI) with targeted areas (highlighted in colours; see legend) where samples for this study were collected.</p></caption><graphic xmlns:xlink="http://www.w3.org/1999/xlink" xlink:href="zookeys-1172-061_article-100483__-g001.jpg" position="float" orientation="portrait" xlink:type="simple" id="oo_883763.jpg"><uri content-type="original_file" xlink:type="simple">https://binary.pensoft.net/fig/883763</uri></graphic></fig></tp:treatment-sec><ref-list><ref id="B43"><mixed-citation xmlns:xlink="http://www.w3.org/1999/xlink" xlink:type="simple"><person-group><name name-style="western"><surname>Janssen</surname><given-names>A</given-names></name><name name-style="western"><surname>Kaiser</surname><given-names>S</given-names></name><name name-style="western"><surname>Meißner</surname><given-names>K</given-names></name><name name-style="western"><surname>Brenke</surname><given-names>N</given-names></name><name name-style="western"><surname>Menot</surname><given-names>L</given-names></name><name name-style="western"><surname>Arbizu</surname><given-names>PM</given-names></name></person-group> (<year>2015</year>) A Reverse Taxonomic Approach to Assess Macrofaunal Distribution Patterns in Abyssal Pacific Polymetallic Nodule Fields. PLoS ONE 10(2): e0117790. <ext-link xlink:href="10.1371/journal.pone.0117790" ext-link-type="doi" xlink:type="simple">https://doi.org/10.1371/journal.pone.0117790</ext-link></mixed-citation></ref><ref id="B44"><mixed-citation xmlns:xlink="http://www.w3.org/1999/xlink" xlink:type="simple"><person-group><name name-style="western"><surname>Janssen</surname><given-names>A</given-names></name><name name-style="western"><surname>Stuckas</surname><given-names>H</given-names></name><name name-style="western"><surname>Vink</surname><given-names>A</given-names></name><name name-style="western"><surname>Arbizu</surname><given-names>PM</given-names></name></person-group> (<year>2019</year>) <article-title>Biogeography and population structure of predominant macrofaunal taxa (<tp:taxon-name><tp:taxon-name-part taxon-name-part-type="phylum">Annelida</tp:taxon-name-part></tp:taxon-name> and <tp:taxon-name><tp:taxon-name-part taxon-name-part-type="order">Isopoda</tp:taxon-name-part></tp:taxon-name>) in abyssal polymetallic nodule fields: implications for conservation and management.</article-title><source>Marine Biodiversity</source><volume>49</volume>: <fpage>2641</fpage>–<lpage>2658</lpage>. <ext-link xlink:href="10.1007/S12526-019-00997-1" ext-link-type="doi" xlink:type="simple">https://doi.org/10.1007/S12526-019-00997-1</ext-link></mixed-citation></ref><ref id="B77"><mixed-citation xmlns:xlink="http://www.w3.org/1999/xlink" xlink:type="simple"><person-group><name name-style="western"><surname>Simboura</surname><given-names>N</given-names></name><name name-style="western"><surname>Zenetos</surname><given-names>A</given-names></name></person-group> (<year>2005</year>) <article-title>Increasing Polychaete diversity as a consequence of increasing research effort in Greek waters: New records and exotic species.</article-title><source>Mediterranean Marine Science</source><volume>6</volume>(<issue>1</issue>): <fpage>74</fpage>–<lpage>88</lpage>. <ext-link xlink:href="10.12681/mms.194" ext-link-type="doi" xlink:type="simple">https://doi.org/10.12681/mms.194</ext-link></mixed-citation></ref><ref id="B52"><mixed-citation xmlns:xlink="http://www.w3.org/1999/xlink" xlink:type="simple"><person-group><name name-style="western"><surname>Miura</surname><given-names>T</given-names></name></person-group> (<year>2017</year>) <article-title>Classification and morphological variations of the Japanese species of <italic><tp:taxon-name><tp:taxon-name-part taxon-name-part-type="genus">Lumbrinerides</tp:taxon-name-part></tp:taxon-name></italic> (<tp:taxon-name><tp:taxon-name-part taxon-name-part-type="phylum">Annelida</tp:taxon-name-part></tp:taxon-name>: <tp:taxon-name><tp:taxon-name-part taxon-name-part-type="family">Lumbrineridae</tp:taxon-name-part></tp:taxon-name>).</article-title><source>Species Diversity : An International Journal for Taxonomy, Systematics, Speciation, Biogeography, and Life History Research of Animals</source><volume>22</volume>(<issue>1</issue>): <fpage>7</fpage>–<lpage>27</lpage>. <ext-link xlink:href="10.12782/sd.22_7" ext-link-type="doi" xlink:type="simple">https://doi.org/10.12782/sd.22_7</ext-link></mixed-citation></ref><ref id="B80"><mixed-citation xmlns:xlink="http://www.w3.org/1999/xlink" xlink:type="simple"><person-group><name name-style="western"><surname>Taylor</surname><given-names>ML</given-names></name><name name-style="western"><surname>Roterman</surname><given-names>CN</given-names></name></person-group> (<year>2017</year>) <article-title>Invertebrate population genetics across Earth’s largest habitat: The deep‐sea floor.</article-title><source>Molecular Ecology</source><volume>26</volume>(<issue>19</issue>): <fpage>4872</fpage>–<lpage>4896</lpage>. <ext-link xlink:href="10.1111/mec.14237" ext-link-type="doi" xlink:type="simple">https://doi.org/10.1111/mec.14237</ext-link></mixed-citation></ref><ref id="B51"><mixed-citation xmlns:xlink="http://www.w3.org/1999/xlink" xlink:type="simple"><person-group><name name-style="western"><surname>Miura</surname><given-names>T</given-names></name></person-group> (<year>1980</year>) <article-title><tp:taxon-name><tp:taxon-name-part taxon-name-part-type="family">Lumbrineridae</tp:taxon-name-part></tp:taxon-name> (Annelides Polychetes) abyssaux recoltes au cours de campagnes du Centre Oceanologique de Bretagne dans l’Atlantique et la Mediterranee.</article-title><source>Bulletin du Muséum National d’Histoire Naturelle</source><volume>2</volume>: <fpage>1019</fpage>–<lpage>1057</lpage>.</mixed-citation></ref></ref-list></tp:taxon-treatment>
