# Supplementary material for: ﻿Taxonomy, phylogeny, and biodiversity of Lumbrineridae (Annelida, Polychaeta) from the Central Pacific Clarion-Clipperton Zone
Source: Zookeys. 2023 Jul 25;1172:61–100. doi: 10.3897/zookeys.1172.100483 (PMC10394509; doi:10.3897/zookeys.1172.100483)
Supplement: XML Treatment for Lumbrineris [file zookeys.1172.100483-treatment8.xml]

<!DOCTYPE tp:taxon-treatment
  PUBLIC "-//TaxonX//DTD Taxonomic Treatment Publishing DTD v0 20100105//EN" "tax-treatment-NSO.dtd">
<tp:taxon-treatment xmlns:tp="http://www.plazi.org/taxpub"><tp:treatment-meta><kwd-group><label>Taxon classification</label><kwd>
                <named-content content-type="kingdom">Animalia</named-content>
              </kwd><kwd>
                <named-content content-type="order">Eunicida</named-content>
              </kwd><kwd>
                <named-content content-type="family">Lumbrineridae</named-content>
              </kwd></kwd-group><mixed-citation publication-type="journal"><person-group><name><surname>Neal</surname><given-names>Lenka</given-names></name><name><surname>Abrahams</surname><given-names>Emily</given-names></name><name><surname>Wiklund</surname><given-names>Helena</given-names></name><name><surname>Rabone</surname><given-names>Muriel</given-names></name><name><surname>Bribiesca-Contreras</surname><given-names>Guadalupe</given-names></name><name><surname>Stewart</surname><given-names>Eva C. D.</given-names></name><name><surname>Dahlgren</surname><given-names>Thomas G.</given-names></name><name><surname>Glover</surname><given-names>Adrian G.</given-names></name></person-group><article-title>﻿Taxonomy, phylogeny, and biodiversity of <tp:taxon-name><tp:taxon-name-part taxon-name-part-type="family">Lumbrineridae</tp:taxon-name-part></tp:taxon-name> (<tp:taxon-name><tp:taxon-name-part taxon-name-part-type="phylum">Annelida</tp:taxon-name-part></tp:taxon-name>, <tp:taxon-name><tp:taxon-name-part taxon-name-part-type="class">Polychaeta</tp:taxon-name-part></tp:taxon-name>) from the Central Pacific Clarion-Clipperton Zone</article-title><source>Zookeys</source><day>25</day><month>07</month><year>2023</year><volume>1172</volume><fpage>61</fpage><lpage>100</lpage><pub-id pub-id-type="doi">10.3897/zookeys.1172.100483</pub-id></mixed-citation></tp:treatment-meta><tp:nomenclature><label>﻿</label><tp:taxon-name>
              <object-id xmlns:xlink="http://www.w3.org/1999/xlink" content-type="arpha" xlink:type="simple">AEE9D39C-D7D2-5FBA-9720-54C288AF8C09</object-id>
              <tp:taxon-name-part taxon-name-part-type="genus" reg="Lumbrineris">Lumbrineris</tp:taxon-name-part>
            </tp:taxon-name><tp:taxon-authority>de Blainville, 1828</tp:taxon-authority></tp:nomenclature><tp:treatment-sec sec-type="type species" id="SECID0E3ODI"><title>Type species.</title><p><italic><tp:taxon-name><tp:taxon-name-part taxon-name-part-type="genus" reg="Nereis">Nereis</tp:taxon-name-part><tp:taxon-name-part taxon-name-part-type="species" reg="ebranchiata">ebranchiata</tp:taxon-name-part></tp:taxon-name></italic> Pallas, 1788</p></tp:treatment-sec><tp:treatment-sec sec-type="diagnosis" id="SECID0ENPDI"><title>Diagnosis</title><p>(after <xref ref-type="bibr" rid="B15">Carrera-Parra (2006b)</xref>). Prostomium without antennae, without eyes. Maxillary apparatus with five pairs of maxillae, carriers as long as MI, joined along entire base of MI; MI forceps-like without inner accessory teeth, with attachment lamella; MII as long as MI, with ligament, with attachment lamella well developed along 2/3 of lateral edge; with wide connecting plates slightly developed; MIII completely pigmented, with attachment lamella well developed along entire lateral edge; MIV completely pigmented, with attachment lamella well developed; MV free, reduced just to attachment lamella, lateral to MIV and MIII. Mandible fused up to 3/4 of its length. Parapodia with dorsal cirrus slightly developed; without branchiae. Chaetae limbate capillaries and simple and compound multidentate hooded hooks. Pygidium with anal cirri.</p></tp:treatment-sec><tp:treatment-sec sec-type="remarks" id="SECID0EXPDI"><title>Remarks.</title><p><italic><tp:taxon-name><tp:taxon-name-part taxon-name-part-type="genus" reg="Lumbrineris">Lumbrineris</tp:taxon-name-part></tp:taxon-name></italic> is the most species rich of lumbrinerid genera. It has a long and confused taxonomic history, summarised in the most recent review carried out by <xref ref-type="bibr" rid="B15">Carrera-Parra (2006b)</xref>, who also provided an updated and restricted definition of this genus, recognising only ~ 35 species as valid. However, it is important to state that according to G. Read (Read in fide 2019 in <xref ref-type="bibr" rid="B73">Read and Fauchald 2022b</xref>), many studies, including that of <xref ref-type="bibr" rid="B15">Carrera-Parra (2006b)</xref>, have cited incorrect type species for this genus; the correct type species is <italic><tp:taxon-name><tp:taxon-name-part taxon-name-part-type="genus" reg="Nereis">Nereis</tp:taxon-name-part><tp:taxon-name-part taxon-name-part-type="species" reg="ebranchiata">ebranchiata</tp:taxon-name-part></tp:taxon-name></italic> Pallas, 1788 now accepted as <italic><tp:taxon-name><tp:taxon-name-part taxon-name-part-type="genus" reg="Lumbrineris">Lumbrineris</tp:taxon-name-part><tp:taxon-name-part taxon-name-part-type="species" reg="ebranchiata">ebranchiata</tp:taxon-name-part></tp:taxon-name></italic> (Pallas, 1788), a species that <xref ref-type="bibr" rid="B15">Carrera-Parra (2006b)</xref> did not recognise as <italic><tp:taxon-name><tp:taxon-name-part taxon-name-part-type="genus" reg="Lumbrineris">Lumbrineris</tp:taxon-name-part></tp:taxon-name></italic>. Solving such taxonomic difficulties is beyond the scope of this study and for practical reasons, we follow the definition as given by <xref ref-type="bibr" rid="B15">Carrera-Parra (2006b)</xref>. One species consistent with the genus <italic><tp:taxon-name><tp:taxon-name-part taxon-name-part-type="genus" reg="Lumbrineris">Lumbrineris</tp:taxon-name-part></tp:taxon-name></italic> has been found in our <abbrev xmlns:xlink="http://www.w3.org/1999/xlink" xlink:title="Clarion-Clipperton Zone" id="ABBRID0E3RDI" xlink:type="simple">CCZ</abbrev> samples.</p></tp:treatment-sec><ref-list><ref id="B15"><mixed-citation xmlns:xlink="http://www.w3.org/1999/xlink" xlink:type="simple"><person-group><name name-style="western"><surname>Carrera-Parra</surname><given-names>LF</given-names></name></person-group> (<year>2006b</year>) <article-title>Revision of <italic><tp:taxon-name><tp:taxon-name-part taxon-name-part-type="genus">Lumbrineris</tp:taxon-name-part></tp:taxon-name></italic> de Blainville, 1828 (<tp:taxon-name><tp:taxon-name-part taxon-name-part-type="class">Polychaeta</tp:taxon-name-part></tp:taxon-name>: <tp:taxon-name><tp:taxon-name-part taxon-name-part-type="family">Lumbrineridae</tp:taxon-name-part></tp:taxon-name>).</article-title><source>Zootaxa</source><volume>1336</volume>(<issue>1</issue>): <fpage>1</fpage>–<lpage>64</lpage>. <ext-link xlink:href="10.11646/zootaxa.1336.1.1" ext-link-type="doi" xlink:type="simple">https://doi.org/10.11646/zootaxa.1336.1.1</ext-link></mixed-citation></ref><ref id="B73"><mixed-citation xmlns:xlink="http://www.w3.org/1999/xlink" xlink:type="simple"><person-group><name name-style="western"><surname>Read</surname><given-names>G</given-names></name><name name-style="western"><surname>Fauchald</surname><given-names>K [Eds]</given-names></name></person-group> (<year>2022b</year>) World <tp:taxon-name><tp:taxon-name-part taxon-name-part-type="class">Polychaeta</tp:taxon-name-part></tp:taxon-name> Database. <italic><tp:taxon-name><tp:taxon-name-part taxon-name-part-type="genus">Lumbrineris</tp:taxon-name-part></tp:taxon-name></italic> Blainville, 1828. <ext-link xlink:href="https://www.marinespecies.org/aphia.php?p=taxdetails&amp;id=129337" ext-link-type="uri" xlink:type="simple">https://www.marinespecies.org/aphia.php?p=taxdetails&amp;id=129337</ext-link> [Accessed 25 July 2022]</mixed-citation></ref></ref-list></tp:taxon-treatment>
