# Supplementary material for: ﻿Taxonomy, phylogeny, and biodiversity of Lumbrineridae (Annelida, Polychaeta) from the Central Pacific Clarion-Clipperton Zone
Source: Zookeys. 2023 Jul 25;1172:61–100. doi: 10.3897/zookeys.1172.100483 (PMC10394509; doi:10.3897/zookeys.1172.100483)
Supplement: XML Treatment for Lumbrineris [file zookeys.1172.100483-treatment9.xml]

<!DOCTYPE tp:taxon-treatment
  PUBLIC "-//TaxonX//DTD Taxonomic Treatment Publishing DTD v0 20100105//EN" "tax-treatment-NSO.dtd">
<tp:taxon-treatment xmlns:tp="http://www.plazi.org/taxpub"><tp:treatment-meta><kwd-group><label>Taxon classification</label><kwd>
                <named-content content-type="kingdom">Animalia</named-content>
              </kwd><kwd>
                <named-content content-type="order">Eunicida</named-content>
              </kwd><kwd>
                <named-content content-type="family">Lumbrineridae</named-content>
              </kwd></kwd-group><mixed-citation publication-type="journal"><person-group><name><surname>Neal</surname><given-names>Lenka</given-names></name><name><surname>Abrahams</surname><given-names>Emily</given-names></name><name><surname>Wiklund</surname><given-names>Helena</given-names></name><name><surname>Rabone</surname><given-names>Muriel</given-names></name><name><surname>Bribiesca-Contreras</surname><given-names>Guadalupe</given-names></name><name><surname>Stewart</surname><given-names>Eva C. D.</given-names></name><name><surname>Dahlgren</surname><given-names>Thomas G.</given-names></name><name><surname>Glover</surname><given-names>Adrian G.</given-names></name></person-group><article-title>﻿Taxonomy, phylogeny, and biodiversity of <tp:taxon-name><tp:taxon-name-part taxon-name-part-type="family">Lumbrineridae</tp:taxon-name-part></tp:taxon-name> (<tp:taxon-name><tp:taxon-name-part taxon-name-part-type="phylum">Annelida</tp:taxon-name-part></tp:taxon-name>, <tp:taxon-name><tp:taxon-name-part taxon-name-part-type="class">Polychaeta</tp:taxon-name-part></tp:taxon-name>) from the Central Pacific Clarion-Clipperton Zone</article-title><source>Zookeys</source><day>25</day><month>07</month><year>2023</year><volume>1172</volume><fpage>61</fpage><lpage>100</lpage><pub-id pub-id-type="doi">10.3897/zookeys.1172.100483</pub-id></mixed-citation></tp:treatment-meta><tp:nomenclature><label>﻿</label><tp:taxon-name>
              <object-id xmlns:xlink="http://www.w3.org/1999/xlink" content-type="arpha" xlink:type="simple">EC31AB37-B788-546E-9F5A-2B14AABC42F1</object-id>
              <tp:taxon-name-part taxon-name-part-type="genus" reg="Lumbrineris">Lumbrineris</tp:taxon-name-part>
            </tp:taxon-name><tp:taxon-authority>sp. NHM_1741</tp:taxon-authority><xref ref-type="fig" rid="F13">Fig. 13A–G</xref></tp:nomenclature><tp:treatment-sec sec-type="material" id="SECID0EFTDI"><title>Material examined.</title><p>NHM_0125, coll. 11 Oct. 2013, <abbrev xmlns:xlink="http://www.w3.org/1999/xlink" xlink:title="first UKSR ABYSSLINE cruise" id="ABBRID0ELTDI" xlink:type="simple">AB01</abbrev>, UK-1, <abbrev xmlns:xlink="http://www.w3.org/1999/xlink" xlink:title="Brenke epibenthic sledge" id="ABBRID0EPTDI" xlink:type="simple">EBS</abbrev>, <named-content xmlns:xlink="http://www.w3.org/1999/xlink" content-type="dwc:verbatimCoordinates" xlink:type="simple"><named-content content-type="geo-json" specific-use="{&#34;type&#34;:&#34;Point&#34;,&#34;coordinates&#34;:[-116.698520,13.758330]}" id="NCID0EWTDI" xlink:type="simple">13.75833, -116.69852</named-content></named-content>, 4080 m, <ext-link xmlns:xlink="http://www.w3.org/1999/xlink" xlink:href="https://data.nhm.ac.uk/object/3c704b88-d8ae-42cb-aeae-73e7a20a70b7" ext-link-type="uri" xlink:type="simple">https://data.nhm.ac.uk/object/3c704b88-d8ae-42cb-aeae-73e7a20a70b7</ext-link>; NHM_0129, coll. 11 Oct. 2013, <abbrev xmlns:xlink="http://www.w3.org/1999/xlink" xlink:title="first UKSR ABYSSLINE cruise" id="ABBRID0EAUDI" xlink:type="simple">AB01</abbrev>, UK-1, <abbrev xmlns:xlink="http://www.w3.org/1999/xlink" xlink:title="Brenke epibenthic sledge" id="ABBRID0EEUDI" xlink:type="simple">EBS</abbrev>, <named-content xmlns:xlink="http://www.w3.org/1999/xlink" content-type="dwc:verbatimCoordinates" xlink:type="simple"><named-content content-type="geo-json" specific-use="{&#34;type&#34;:&#34;Point&#34;,&#34;coordinates&#34;:[-116.698520,13.758330]}" id="NCID0ELUDI" xlink:type="simple">13.75833, -116.69852</named-content></named-content>, 4080 m, <ext-link xmlns:xlink="http://www.w3.org/1999/xlink" xlink:href="https://data.nhm.ac.uk/object/067a1dee-adcb-4c7f-8445-b68176b5c41b" ext-link-type="uri" xlink:type="simple">https://data.nhm.ac.uk/object/067a1dee-adcb-4c7f-8445-b68176b5c41b</ext-link>; NHM_8899, <named-content xmlns:xlink="http://www.w3.org/1999/xlink" content-type="dwc:institutional_code" xlink:title="Natural History Museum" xlink:href="http://grbio.org/institution/natural-history-museum-london" xlink:type="simple">NHM</named-content> ANEA 2022.851, coll. 2 Nov. 2020, <abbrev xmlns:xlink="http://www.w3.org/1999/xlink" xlink:title="Campaign 05a" id="ABBRID0E1UDI" xlink:type="simple">DG05a</abbrev>, <abbrev xmlns:xlink="http://www.w3.org/1999/xlink" xlink:title="Nauru Ocean Resources Inc" id="ABBRID0E5UDI" xlink:type="simple">NORI-D</abbrev>, Box core, <named-content xmlns:xlink="http://www.w3.org/1999/xlink" content-type="dwc:verbatimCoordinates" xlink:type="simple"><named-content content-type="geo-json" specific-use="{&#34;type&#34;:&#34;Point&#34;,&#34;coordinates&#34;:[-116.354270,10.974480]}" id="NCID0EFVDI" xlink:type="simple">10.97448, -116.35427</named-content></named-content>, 4260 m, <ext-link xmlns:xlink="http://www.w3.org/1999/xlink" xlink:href="https://data.nhm.ac.uk/object/462dea9c-52cb-48bb-8e60-43c5f4f5d472" ext-link-type="uri" xlink:type="simple">https://data.nhm.ac.uk/object/462dea9c-52cb-48bb-8e60-43c5f4f5d472</ext-link>; NHM_0229, <named-content xmlns:xlink="http://www.w3.org/1999/xlink" content-type="dwc:institutional_code" xlink:title="Natural History Museum" xlink:href="http://grbio.org/institution/natural-history-museum-london" xlink:type="simple">NHM</named-content> ANEA 2022.818, coll. 15 Oct. 2013, <abbrev xmlns:xlink="http://www.w3.org/1999/xlink" xlink:title="first UKSR ABYSSLINE cruise" id="ABBRID0EUVDI" xlink:type="simple">AB01</abbrev>, UK-1, ROV, <named-content xmlns:xlink="http://www.w3.org/1999/xlink" content-type="dwc:verbatimCoordinates" xlink:type="simple"><named-content content-type="geo-json" specific-use="{&#34;type&#34;:&#34;Point&#34;,&#34;coordinates&#34;:[-116.549880,13.964670]}" id="NCID0E2VDI" xlink:type="simple">13.96467, -116.54988</named-content></named-content>, 4072 m, <ext-link xmlns:xlink="http://www.w3.org/1999/xlink" xlink:href="https://data.nhm.ac.uk/object/9474abbe-8d3a-4db8-9897-ff206977918f" ext-link-type="uri" xlink:type="simple">https://data.nhm.ac.uk/object/9474abbe-8d3a-4db8-9897-ff206977918f</ext-link>; NHM_0972, <named-content xmlns:xlink="http://www.w3.org/1999/xlink" content-type="dwc:institutional_code" xlink:title="Natural History Museum" xlink:href="http://grbio.org/institution/natural-history-museum-london" xlink:type="simple">NHM</named-content> ANEA 2022.820, coll. 23 Feb. 2015, <abbrev xmlns:xlink="http://www.w3.org/1999/xlink" xlink:title="second cruise" id="ABBRID0EKWDI" xlink:type="simple">AB02</abbrev>, UK-1, <abbrev xmlns:xlink="http://www.w3.org/1999/xlink" xlink:title="Brenke epibenthic sledge" id="ABBRID0EOWDI" xlink:type="simple">EBS</abbrev>, <named-content xmlns:xlink="http://www.w3.org/1999/xlink" content-type="dwc:verbatimCoordinates" xlink:type="simple"><named-content content-type="geo-json" specific-use="{&#34;type&#34;:&#34;Point&#34;,&#34;coordinates&#34;:[-116.610500,12.571330]}" id="NCID0EVWDI" xlink:type="simple">12.57133, -116.6105</named-content></named-content>, 4198 m, <ext-link xmlns:xlink="http://www.w3.org/1999/xlink" xlink:href="https://data.nhm.ac.uk/object/c570a340-f2e6-405d-b0b8-f335c9056fbd" ext-link-type="uri" xlink:type="simple">https://data.nhm.ac.uk/object/c570a340-f2e6-405d-b0b8-f335c9056fbd</ext-link>; NHM_1308, <named-content xmlns:xlink="http://www.w3.org/1999/xlink" content-type="dwc:institutional_code" xlink:title="Natural History Museum" xlink:href="http://grbio.org/institution/natural-history-museum-london" xlink:type="simple">NHM</named-content> ANEA 2022.830, coll. 1 Mar. 2015, <abbrev xmlns:xlink="http://www.w3.org/1999/xlink" xlink:title="second cruise" id="ABBRID0EEXDI" xlink:type="simple">AB02</abbrev>, <abbrev xmlns:xlink="http://www.w3.org/1999/xlink" xlink:title="Nauru Ocean Resources Inc" id="ABBRID0EIXDI" xlink:type="simple">OMS</abbrev>, <abbrev xmlns:xlink="http://www.w3.org/1999/xlink" xlink:title="Brenke epibenthic sledge" id="ABBRID0EMXDI" xlink:type="simple">EBS</abbrev>, <named-content xmlns:xlink="http://www.w3.org/1999/xlink" content-type="dwc:verbatimCoordinates" xlink:type="simple"><named-content content-type="geo-json" specific-use="{&#34;type&#34;:&#34;Point&#34;,&#34;coordinates&#34;:[-117.302170,12.257330]}" id="NCID0ETXDI" xlink:type="simple">12.25733, -117.30217</named-content></named-content>, 4302 m, <ext-link xmlns:xlink="http://www.w3.org/1999/xlink" xlink:href="https://data.nhm.ac.uk/object/2d378a92-05c4-417a-9cc7-1c392baf0db7" ext-link-type="uri" xlink:type="simple">https://data.nhm.ac.uk/object/2d378a92-05c4-417a-9cc7-1c392baf0db7</ext-link>; NHM_1741, <named-content xmlns:xlink="http://www.w3.org/1999/xlink" content-type="dwc:institutional_code" xlink:title="Natural History Museum" xlink:href="http://grbio.org/institution/natural-history-museum-london" xlink:type="simple">NHM</named-content> ANEA 2022.819, coll. 11 Mar. 2015, <abbrev xmlns:xlink="http://www.w3.org/1999/xlink" xlink:title="second cruise" id="ABBRID0ECYDI" xlink:type="simple">AB02</abbrev>, <abbrev xmlns:xlink="http://www.w3.org/1999/xlink" xlink:title="Nauru Ocean Resources Inc" id="ABBRID0EGYDI" xlink:type="simple">OMS</abbrev>, <abbrev xmlns:xlink="http://www.w3.org/1999/xlink" xlink:title="Brenke epibenthic sledge" id="ABBRID0EKYDI" xlink:type="simple">EBS</abbrev>, <named-content xmlns:xlink="http://www.w3.org/1999/xlink" content-type="dwc:verbatimCoordinates" xlink:type="simple"><named-content content-type="geo-json" specific-use="{&#34;type&#34;:&#34;Point&#34;,&#34;coordinates&#34;:[-117.192830,12.173830]}" id="NCID0ERYDI" xlink:type="simple">12.17383, -117.19283</named-content></named-content>, 4045 m, <ext-link xmlns:xlink="http://www.w3.org/1999/xlink" xlink:href="https://data.nhm.ac.uk/object/86010404-eae6-4c58-943a-1761c81fa201" ext-link-type="uri" xlink:type="simple">https://data.nhm.ac.uk/object/86010404-eae6-4c58-943a-1761c81fa201</ext-link>; NHM_1896, <named-content xmlns:xlink="http://www.w3.org/1999/xlink" content-type="dwc:institutional_code" xlink:title="Natural History Museum" xlink:href="http://grbio.org/institution/natural-history-museum-london" xlink:type="simple">NHM</named-content> ANEA 2022.829, coll. 13 Mar. 2015, <abbrev xmlns:xlink="http://www.w3.org/1999/xlink" xlink:title="second cruise" id="ABBRID0EAZDI" xlink:type="simple">AB02</abbrev>, <abbrev xmlns:xlink="http://www.w3.org/1999/xlink" xlink:title="Nauru Ocean Resources Inc" id="ABBRID0EEZDI" xlink:type="simple">OMS</abbrev>, <abbrev xmlns:xlink="http://www.w3.org/1999/xlink" xlink:title="Brenke epibenthic sledge" id="ABBRID0EIZDI" xlink:type="simple">EBS</abbrev>, <named-content xmlns:xlink="http://www.w3.org/1999/xlink" content-type="dwc:verbatimCoordinates" xlink:type="simple"><named-content content-type="geo-json" specific-use="{&#34;type&#34;:&#34;Point&#34;,&#34;coordinates&#34;:[-117.217170,12.041500]}" id="NCID0EPZDI" xlink:type="simple">12.0415, -117.21717</named-content></named-content>, 4094 m, <ext-link xmlns:xlink="http://www.w3.org/1999/xlink" xlink:href="https://data.nhm.ac.uk/object/acf2aa8f-3ca5-4728-ab42-782576ab57fd" ext-link-type="uri" xlink:type="simple">https://data.nhm.ac.uk/object/acf2aa8f-3ca5-4728-ab42-782576ab57fd</ext-link>; NHM_2318, <named-content xmlns:xlink="http://www.w3.org/1999/xlink" content-type="dwc:institutional_code" xlink:title="Natural History Museum" xlink:href="http://grbio.org/institution/natural-history-museum-london" xlink:type="simple">NHM</named-content> ANEA 2022.821, coll. 26 Feb. 2015, <abbrev xmlns:xlink="http://www.w3.org/1999/xlink" xlink:title="second cruise" id="ABBRID0E5ZDI" xlink:type="simple">AB02</abbrev>, <abbrev xmlns:xlink="http://www.w3.org/1999/xlink" xlink:title="Nauru Ocean Resources Inc" id="ABBRID0EC1DI" xlink:type="simple">OMS</abbrev>, <abbrev xmlns:xlink="http://www.w3.org/1999/xlink" xlink:title="Brenke epibenthic sledge" id="ABBRID0EG1DI" xlink:type="simple">EBS</abbrev>, <named-content xmlns:xlink="http://www.w3.org/1999/xlink" content-type="dwc:verbatimCoordinates" xlink:type="simple"><named-content content-type="geo-json" specific-use="{&#34;type&#34;:&#34;Point&#34;,&#34;coordinates&#34;:[-117.164500,12.115500]}" id="NCID0EN1DI" xlink:type="simple">12.1155, -117.1645</named-content></named-content>, 4100 m, <ext-link xmlns:xlink="http://www.w3.org/1999/xlink" xlink:href="https://data.nhm.ac.uk/object/83e28d46-6d21-4fe6-a9a6-2c7360cfbaa4" ext-link-type="uri" xlink:type="simple">https://data.nhm.ac.uk/object/83e28d46-6d21-4fe6-a9a6-2c7360cfbaa4</ext-link>; NHM_2374, <named-content xmlns:xlink="http://www.w3.org/1999/xlink" content-type="dwc:institutional_code" xlink:title="Natural History Museum" xlink:href="http://grbio.org/institution/natural-history-museum-london" xlink:type="simple">NHM</named-content> ANEA 2022.822, coll. 20 Feb. 2015, <abbrev xmlns:xlink="http://www.w3.org/1999/xlink" xlink:title="second cruise" id="ABBRID0E31DI" xlink:type="simple">AB02</abbrev>, UK-1, <abbrev xmlns:xlink="http://www.w3.org/1999/xlink" xlink:title="Brenke epibenthic sledge" id="ABBRID0EA2DI" xlink:type="simple">EBS</abbrev>, <named-content xmlns:xlink="http://www.w3.org/1999/xlink" content-type="dwc:verbatimCoordinates" xlink:type="simple"><named-content content-type="geo-json" specific-use="{&#34;type&#34;:&#34;Point&#34;,&#34;coordinates&#34;:[-116.604170,12.513170]}" id="NCID0EH2DI" xlink:type="simple">12.51317, -116.60417</named-content></named-content>, 4425 m, <ext-link xmlns:xlink="http://www.w3.org/1999/xlink" xlink:href="https://data.nhm.ac.uk/object/f1cda422-c3a0-47cb-b63a-40a1d92232d7" ext-link-type="uri" xlink:type="simple">https://data.nhm.ac.uk/object/f1cda422-c3a0-47cb-b63a-40a1d92232d7</ext-link>; NHM_3133, <named-content xmlns:xlink="http://www.w3.org/1999/xlink" content-type="dwc:institutional_code" xlink:title="Natural History Museum" xlink:href="http://grbio.org/institution/natural-history-museum-london" xlink:type="simple">NHM</named-content> ANEA 2022.828, coll. 17 Feb. 2015, <abbrev xmlns:xlink="http://www.w3.org/1999/xlink" xlink:title="second cruise" id="ABBRID0EW2DI" xlink:type="simple">AB02</abbrev>, UK-1, <abbrev xmlns:xlink="http://www.w3.org/1999/xlink" xlink:title="Brenke epibenthic sledge" id="ABBRID0E12DI" xlink:type="simple">EBS</abbrev>, <named-content xmlns:xlink="http://www.w3.org/1999/xlink" content-type="dwc:verbatimCoordinates" xlink:type="simple"><named-content content-type="geo-json" specific-use="{&#34;type&#34;:&#34;Point&#34;,&#34;coordinates&#34;:[-116.548670,12.386240]}" id="NCID0EB3DI" xlink:type="simple">12.38624, -116.54867</named-content></named-content>, 4202 m, <ext-link xmlns:xlink="http://www.w3.org/1999/xlink" xlink:href="https://data.nhm.ac.uk/object/0f6f9455-d82a-4afa-9a12-5f6771e66763" ext-link-type="uri" xlink:type="simple">https://data.nhm.ac.uk/object/0f6f9455-d82a-4afa-9a12-5f6771e66763</ext-link>; NHM_3591, <named-content xmlns:xlink="http://www.w3.org/1999/xlink" content-type="dwc:institutional_code" xlink:title="Natural History Museum" xlink:href="http://grbio.org/institution/natural-history-museum-london" xlink:type="simple">NHM</named-content> ANEA 2022.824, coll. 3 Mar. 2020, <abbrev xmlns:xlink="http://www.w3.org/1999/xlink" xlink:title="Resource Cruise 01" id="ABBRID0EQ3DI" xlink:type="simple">RC01</abbrev>, <abbrev xmlns:xlink="http://www.w3.org/1999/xlink" xlink:title="Nauru Ocean Resources Inc" id="ABBRID0EU3DI" xlink:type="simple">OMS</abbrev>, Box core, <named-content xmlns:xlink="http://www.w3.org/1999/xlink" content-type="dwc:verbatimCoordinates" xlink:type="simple"><named-content content-type="geo-json" specific-use="{&#34;type&#34;:&#34;Point&#34;,&#34;coordinates&#34;:[-116.576280,14.069950]}" id="NCID0E23DI" xlink:type="simple">14.06995, -116.57628</named-content></named-content>, 4120 m, <ext-link xmlns:xlink="http://www.w3.org/1999/xlink" xlink:href="https://data.nhm.ac.uk/object/23c92bc4-3099-45b9-bc63-455e094fd5c7" ext-link-type="uri" xlink:type="simple">https://data.nhm.ac.uk/object/23c92bc4-3099-45b9-bc63-455e094fd5c7</ext-link>; NHM_4237, <named-content xmlns:xlink="http://www.w3.org/1999/xlink" content-type="dwc:institutional_code" xlink:title="Natural History Museum" xlink:href="http://grbio.org/institution/natural-history-museum-london" xlink:type="simple">NHM</named-content> ANEA 2022.823, coll. 11 Mar. 2020, <abbrev xmlns:xlink="http://www.w3.org/1999/xlink" xlink:title="Resource Cruise 01" id="ABBRID0EK4DI" xlink:type="simple">RC01</abbrev>, UK-1, Box core, <named-content xmlns:xlink="http://www.w3.org/1999/xlink" content-type="dwc:verbatimCoordinates" xlink:type="simple"><named-content content-type="geo-json" specific-use="{&#34;type&#34;:&#34;Point&#34;,&#34;coordinates&#34;:[-116.557670,12.379090]}" id="NCID0ER4DI" xlink:type="simple">12.37909, -116.55767</named-content></named-content>, 4196 m, <ext-link xmlns:xlink="http://www.w3.org/1999/xlink" xlink:href="https://data.nhm.ac.uk/object/be32a0a9-56ef-41fc-ae65-cf939128372b" ext-link-type="uri" xlink:type="simple">https://data.nhm.ac.uk/object/be32a0a9-56ef-41fc-ae65-cf939128372b</ext-link>; NHM_4738_ECDS2, <named-content xmlns:xlink="http://www.w3.org/1999/xlink" content-type="dwc:institutional_code" xlink:title="Natural History Museum" xlink:href="http://grbio.org/institution/natural-history-museum-london" xlink:type="simple">NHM</named-content> ANEA 2022.825, coll. 28 Feb. 2020, <abbrev xmlns:xlink="http://www.w3.org/1999/xlink" xlink:title="Resource Cruise 01" id="ABBRID0EA5DI" xlink:type="simple">RC01</abbrev>, UK-1, Box core, <named-content xmlns:xlink="http://www.w3.org/1999/xlink" content-type="dwc:verbatimCoordinates" xlink:type="simple"><named-content content-type="geo-json" specific-use="{&#34;type&#34;:&#34;Point&#34;,&#34;coordinates&#34;:[-116.476640,13.986980]}" id="NCID0EH5DI" xlink:type="simple">13.98698, -116.47664</named-content></named-content>, 4059 m, <ext-link xmlns:xlink="http://www.w3.org/1999/xlink" xlink:href="https://data.nhm.ac.uk/object/cd4b907b-383e-4a71-8ebb-573a8745a8bc" ext-link-type="uri" xlink:type="simple">https://data.nhm.ac.uk/object/cd4b907b-383e-4a71-8ebb-573a8745a8bc</ext-link>; NHM_7057_HW01, <named-content xmlns:xlink="http://www.w3.org/1999/xlink" content-type="dwc:institutional_code" xlink:title="Natural History Museum" xlink:href="http://grbio.org/institution/natural-history-museum-london" xlink:type="simple">NHM</named-content> ANEA 2022.827, coll. 13 May 2021, DG05d, <abbrev xmlns:xlink="http://www.w3.org/1999/xlink" xlink:title="Nauru Ocean Resources Inc" id="ABBRID0EW5DI" xlink:type="simple">NORI-D</abbrev>, Box core, <named-content xmlns:xlink="http://www.w3.org/1999/xlink" content-type="dwc:verbatimCoordinates" xlink:type="simple"><named-content content-type="geo-json" specific-use="{&#34;type&#34;:&#34;Point&#34;,&#34;coordinates&#34;:[-117.127020,10.382350]}" id="NCID0E45DI" xlink:type="simple">10.38235, -117.12702</named-content></named-content>, 4309 m, <ext-link xmlns:xlink="http://www.w3.org/1999/xlink" xlink:href="https://data.nhm.ac.uk/object/50895550-0014-46d9-b0ba-76b9e392281b" ext-link-type="uri" xlink:type="simple">https://data.nhm.ac.uk/object/50895550-0014-46d9-b0ba-76b9e392281b</ext-link>; NHM_7249_HW01, <named-content xmlns:xlink="http://www.w3.org/1999/xlink" content-type="dwc:institutional_code" xlink:title="Natural History Museum" xlink:href="http://grbio.org/institution/natural-history-museum-london" xlink:type="simple">NHM</named-content> ANEA 2022.831, coll. 14 May 2021, DG05d, <abbrev xmlns:xlink="http://www.w3.org/1999/xlink" xlink:title="Nauru Ocean Resources Inc" id="ABBRID0EM6DI" xlink:type="simple">NORI-D</abbrev>, Box core, <named-content xmlns:xlink="http://www.w3.org/1999/xlink" content-type="dwc:verbatimCoordinates" xlink:type="simple"><named-content content-type="geo-json" specific-use="{&#34;type&#34;:&#34;Point&#34;,&#34;coordinates&#34;:[-117.155810,10.377270]}" id="NCID0ET6DI" xlink:type="simple">10.37727, -117.15581</named-content></named-content>, 4302 m, <ext-link xmlns:xlink="http://www.w3.org/1999/xlink" xlink:href="https://data.nhm.ac.uk/object/73e121b5-97fb-4d6e-905f-4387236b9cf6" ext-link-type="uri" xlink:type="simple">https://data.nhm.ac.uk/object/73e121b5-97fb-4d6e-905f-4387236b9cf6</ext-link>; NHM_8796_HW01, <named-content xmlns:xlink="http://www.w3.org/1999/xlink" content-type="dwc:institutional_code" xlink:title="Natural History Museum" xlink:href="http://grbio.org/institution/natural-history-museum-london" xlink:type="simple">NHM</named-content> ANEA 2022.826, coll. 6 Nov. 2020, <abbrev xmlns:xlink="http://www.w3.org/1999/xlink" xlink:title="Campaign 05a" id="ABBRID0EDAAK" xlink:type="simple">DG05a</abbrev>, <abbrev xmlns:xlink="http://www.w3.org/1999/xlink" xlink:title="Nauru Ocean Resources Inc" id="ABBRID0EHAAK" xlink:type="simple">NORI-D</abbrev>, Box core, <named-content xmlns:xlink="http://www.w3.org/1999/xlink" content-type="dwc:verbatimCoordinates" xlink:type="simple"><named-content content-type="geo-json" specific-use="{&#34;type&#34;:&#34;Point&#34;,&#34;coordinates&#34;:[-117.187340,10.322940]}" id="NCID0EOAAK" xlink:type="simple">10.32294, -117.18734</named-content></named-content>, 4282 m, <ext-link xmlns:xlink="http://www.w3.org/1999/xlink" xlink:href="https://data.nhm.ac.uk/object/30460632-eb9b-4655-81c2-c1ce3b2cebdd" ext-link-type="uri" xlink:type="simple">https://data.nhm.ac.uk/object/30460632-eb9b-4655-81c2-c1ce3b2cebdd</ext-link>.</p></tp:treatment-sec><tp:treatment-sec sec-type="description" id="SECID0EYAAK"><title>Description.</title><p>Species represented by several posteriorly incomplete specimens. Voucher specimen NHM_1741 (Fig. <xref ref-type="fig" rid="F13">13A</xref>), 10 mm long 0.8 mm wide for ~ 40 chaetigers long anterior fragment. Live specimens with distinctive spotted pattern across the width of the chaetigers and on prostomium on the dorsum (Fig. <xref ref-type="fig" rid="F13">13A</xref>). When preserved in ethanol the body is a milky white, retaining iridescent sheen. Body thick in anterior, tapering towards posterior.</p><fig id="F13" position="float" orientation="portrait"><object-id xmlns:xlink="http://www.w3.org/1999/xlink" content-type="doi" xlink:type="simple">10.3897/zookeys.1172.100483.figure13</object-id><object-id xmlns:xlink="http://www.w3.org/1999/xlink" content-type="arpha" xlink:type="simple">CB11E365-E80A-5AA7-9AE4-4430D4878EA1</object-id><label>Figure 13.</label><caption><p><italic><tp:taxon-name><tp:taxon-name-part taxon-name-part-type="genus" reg="Lumbrineris">Lumbrineris</tp:taxon-name-part></tp:taxon-name></italic> sp. NHM_1741, specimen NHM_1741, unless stated otherwise <bold>A</bold> live anterior fragment of specimen in lateral view <bold>B</bold> maxillary apparatus specimen NHM_0229; insert – the detail of teeth on MII and detail of MIII, showing arcuate edge <bold>C</bold> 22<sup>nd</sup> parapodium with well-developed postchaetal lobe <bold>D</bold> limbate capillaries on chaetigers 4 and 5 <bold>E</bold> compound hooks on chaetiger 5, insert – detail of the hook dentition <bold>F</bold> compound hook from chaetiger 10 <bold>G</bold> simple multidentate hooded hook chaetiger 12, inset – detail of the hook dentition. Scale bars: 100 µm (<bold>C, D</bold>); 25 µm (<bold>E, F, G</bold>).</p></caption><graphic xmlns:xlink="http://www.w3.org/1999/xlink" xlink:href="zookeys-1172-061_article-100483__-g013.jpg" position="float" orientation="portrait" xlink:type="simple" id="oo_883775.jpg"><uri content-type="original_file" xlink:type="simple">https://binary.pensoft.net/fig/883775</uri></graphic></fig><p>Prostomium conical (e.g., specimen NHM_0229) to slightly longer and distally pointed (e.g., specimen NHM_1741) (Fig. <xref ref-type="fig" rid="F13">13A</xref>), as long or slightly longer than wide; some specimens with prostomium appearing distally truncated (e.g., specimen NHM_2374).</p><p>Maxillary apparatus with five pairs of maxillae pigmented pale to dark brown (Fig. <xref ref-type="fig" rid="F13">13B</xref>). All maxillae with attachment lamellae Carriers ca. equal length as MI and joined entirely to base of MI. MI appears paler with a dark edge; forceps-like, without inner accessory teeth and strongly falcate. MI longer than MII. Connecting plates between MI and MII slightly visible. MII with four pointed teeth, with ligaments (Fig. <xref ref-type="fig" rid="F13">13B</xref> insert). MIII unidentate, arcuate (Fig. <xref ref-type="fig" rid="F13">13B</xref> insert), with darkened area on anterior lateral edge. MIV oval shaped and pigmented light brown. MV circular in shape and positioned laterally to MIV. Mandibles fused ~ ½ their length.</p><p>Parapodia small and uniramous, increasing in size after the first two chaetigers. Postchaetal lobe longer than pre-chaetal lobe, postchaetal lobe elongated and digitiform, particularly in posterior chaetigers (Fig. <xref ref-type="fig" rid="F13">13C</xref>). Chaetigers narrow and ring-like until chaetiger 22 where they become longer and more bead-like.</p><p>Chaetae characterised by limbate capillaries, simple multidentate hooded hooks and compound multidentate hooded hooks (Fig. <xref ref-type="fig" rid="F13">13D–G</xref>). Approximately four limbate chaetae in anterior chaetigers (Fig. <xref ref-type="fig" rid="F13">13D</xref>), increasing in length towards posterior end but decreasing in number. Transition from compound to simple hooks variable (likely size-dependent), with compound multidentate hooded hooks present from chaetiger 1 to 6–15; two or three compound multidentate hooded hooks present. Compound hooks with short blades, with ~ 10 small teeth in lateral view (Fig. <xref ref-type="fig" rid="F13">13E</xref>) or fewer (Fig. <xref ref-type="fig" rid="F13">13F</xref>). Simple multidentate hooded hooks appear from chaetigers 8–16, simple hooks only from chaetiger 10 onwards, ~ 2 per parapodia. Simple hooks with ~ 12 small teeth in lateral view (Fig. <xref ref-type="fig" rid="F13">13G</xref>). Aciculae yellow. Posterior end and pygidium unknown.</p></tp:treatment-sec><tp:treatment-sec sec-type="Genetic data" id="SECID0E5DAK"><title>Genetic data.</title><p>This species falls within a low-support clade containing <italic><tp:taxon-name><tp:taxon-name-part taxon-name-part-type="genus" reg="Lumbrineris">Lumbrineris</tp:taxon-name-part></tp:taxon-name></italic> and <italic><tp:taxon-name><tp:taxon-name-part taxon-name-part-type="genus" reg="Helmutneris">Helmutneris</tp:taxon-name-part></tp:taxon-name></italic> species in our analysis (Fig. <xref ref-type="fig" rid="F3">3</xref>). There were <abbrev xmlns:xlink="http://www.w3.org/1999/xlink" xlink:title="cytochrome c oxidase I" id="ABBRID0EWEAK" xlink:type="simple">COI</abbrev> matches on GenBank to four unclassified annelid specimens also collected at the <abbrev xmlns:xlink="http://www.w3.org/1999/xlink" xlink:title="Clarion-Clipperton Zone" id="ABBRID0E1EAK" xlink:type="simple">CCZ</abbrev>, GenBank accession numbers <ext-link xmlns:xlink="http://www.w3.org/1999/xlink" ext-link-type="gen" xlink:href="KJ736511.1" xlink:type="simple">KJ736511.1</ext-link>–<ext-link xmlns:xlink="http://www.w3.org/1999/xlink" ext-link-type="gen" xlink:href="KJ736514.1" xlink:type="simple">KJ736514.1</ext-link> (<xref ref-type="bibr" rid="B43">Janssen et al. 2015</xref>).</p></tp:treatment-sec><tp:treatment-sec sec-type="remarks" id="SECID0EMFAK"><title>Remarks.</title><p>The maxillary apparatus and chaetae composition of this species are indicative of the genus <italic><tp:taxon-name><tp:taxon-name-part taxon-name-part-type="genus" reg="Lumbrineris">Lumbrineris</tp:taxon-name-part></tp:taxon-name></italic> de Blainville, 1828. The strongly arcuate cutting edges of MIII (Fig. <xref ref-type="fig" rid="F13">13B</xref>) are a typical character of <italic><tp:taxon-name><tp:taxon-name-part taxon-name-part-type="genus" reg="Lumbrineris">Lumbrineris</tp:taxon-name-part><tp:taxon-name-part taxon-name-part-type="species" reg="cingulata">cingulata</tp:taxon-name-part></tp:taxon-name></italic> Ehlers, 1897 (<xref ref-type="bibr" rid="B59">Orensanz 1990</xref>; Oug pers. comm., 2023), known from the shelf depths of Magellanic biogeographic province (<xref ref-type="bibr" rid="B15">Carrera-Parra 2006b</xref>). Several species reported by <xref ref-type="bibr" rid="B15">Carrera-Parra (2006b)</xref>, all known from shallow depths, also share this character. <abbrev xmlns:xlink="http://www.w3.org/1999/xlink" xlink:title="Clarion-Clipperton Zone" id="ABBRID0EUGAK" xlink:type="simple">CCZ</abbrev> specimens have four teeth on MII, a character further shared by only three known species with MIII with arcuate edge: <italic><tp:taxon-name><tp:taxon-name-part taxon-name-part-type="genus" reg="Lumbrineris">L.</tp:taxon-name-part><tp:taxon-name-part taxon-name-part-type="species" reg="cingulata">cingulata</tp:taxon-name-part></tp:taxon-name></italic>, <italic><tp:taxon-name><tp:taxon-name-part taxon-name-part-type="genus" reg="Lumbrineris">L.</tp:taxon-name-part><tp:taxon-name-part taxon-name-part-type="species" reg="inhacea">inhacea</tp:taxon-name-part></tp:taxon-name></italic> Hartman, 1974 and <italic><tp:taxon-name><tp:taxon-name-part taxon-name-part-type="genus" reg="Lumbrineris">L.</tp:taxon-name-part><tp:taxon-name-part taxon-name-part-type="species" reg="mustaquimi">mustaquimi</tp:taxon-name-part></tp:taxon-name></italic> Carrera-Parra, 2006b. Some distinguishing characters, mostly based on observation of the hooks, have been summarised in Table <xref ref-type="table" rid="T3">3</xref>. <abbrev xmlns:xlink="http://www.w3.org/1999/xlink" xlink:title="Clarion-Clipperton Zone" id="ABBRID0E4HAK" xlink:type="simple">CCZ</abbrev> specimens likely belong to a new species that cannot be currently fully formalised; therefore, we assign <abbrev xmlns:xlink="http://www.w3.org/1999/xlink" xlink:title="Clarion-Clipperton Zone" id="ABBRID0EBIAK" xlink:type="simple">CCZ</abbrev> specimens to morphospecies <italic><tp:taxon-name><tp:taxon-name-part taxon-name-part-type="genus" reg="Lumbrineris">Lumbrineris</tp:taxon-name-part></tp:taxon-name></italic> sp. NHM_1741.</p><table-wrap id="T3" position="float" orientation="portrait"><label>Table 3.</label><caption><p>Comparison of characters of <italic><tp:taxon-name><tp:taxon-name-part taxon-name-part-type="genus" reg="Lumbrineris">Lumbrineris</tp:taxon-name-part></tp:taxon-name></italic> species with unidentate arcuate MIII and four teeth on MII.</p></caption><table id="TID0ED5AK" rules="all"><tbody><tr><th rowspan="1" colspan="1">Taxon</th><th rowspan="1" colspan="1">Simple hooks from chaetiger/s</th><th rowspan="1" colspan="1">Teeth on MII</th><th rowspan="1" colspan="1">No. of teeth in composite hooks</th><th rowspan="1" colspan="1">No. of teeth in simple hooks</th><th rowspan="1" colspan="1">Dorsal cirri</th><th rowspan="1" colspan="1">Other characters</th></tr><tr><td rowspan="1" colspan="1"><italic><tp:taxon-name><tp:taxon-name-part taxon-name-part-type="genus" reg="Lumbrineris">Lumbrineris</tp:taxon-name-part></tp:taxon-name></italic> sp. NHM_1741</td><td rowspan="1" colspan="1">7–16</td><td rowspan="1" colspan="1">4 sharp teeth</td><td rowspan="1" colspan="1">up to 10</td><td rowspan="1" colspan="1">&gt;10</td><td rowspan="1" colspan="1">not confirmed?</td><td rowspan="1" colspan="1">–</td></tr><tr><td rowspan="1" colspan="1">
                      <italic>
                        <tp:taxon-name><tp:taxon-name-part taxon-name-part-type="genus" reg="Lumbrineris">L.</tp:taxon-name-part><tp:taxon-name-part taxon-name-part-type="species" reg="cingulata">cingulata</tp:taxon-name-part></tp:taxon-name>
                      </italic>
                    </td><td rowspan="1" colspan="1">10–20</td><td rowspan="1" colspan="1">4 blunt teeth</td><td rowspan="1" colspan="1">up to 9</td><td rowspan="1" colspan="1">up to 6</td><td rowspan="1" colspan="1">present</td><td rowspan="1" colspan="1">simple hooks of two sizes, preacicular one bigger</td></tr><tr><td rowspan="1" colspan="1">
                      <italic>
                        <tp:taxon-name><tp:taxon-name-part taxon-name-part-type="genus" reg="Lumbrineris">L.</tp:taxon-name-part><tp:taxon-name-part taxon-name-part-type="species" reg="inhacea">inhacea</tp:taxon-name-part></tp:taxon-name>
                      </italic>
                    </td><td rowspan="1" colspan="1">16–20</td><td rowspan="1" colspan="1">4 blunt teeth</td><td rowspan="1" colspan="1">up to 5</td><td rowspan="1" colspan="1">up to 7</td><td rowspan="1" colspan="1">present</td><td rowspan="1" colspan="1">simple hooks with proximal tooth separated from the others</td></tr><tr><td rowspan="1" colspan="1">
                      <italic>
                        <tp:taxon-name><tp:taxon-name-part taxon-name-part-type="genus" reg="Lumbrineris">L.</tp:taxon-name-part><tp:taxon-name-part taxon-name-part-type="species" reg="mustaquimi">mustaquimi</tp:taxon-name-part></tp:taxon-name>
                      </italic>
                    </td><td rowspan="1" colspan="1">14</td><td rowspan="1" colspan="1">4 blunt teeth</td><td rowspan="1" colspan="1">up to 10</td><td rowspan="1" colspan="1">up to 8</td><td rowspan="1" colspan="1">present</td><td rowspan="1" colspan="1">first 11 parapodia barely visible dorsally</td></tr></tbody></table></table-wrap></tp:treatment-sec><tp:treatment-sec sec-type="distribution" id="SECID0E1NAK"><title>Distribution.</title><p>Central Pacific Ocean, Eastern <abbrev xmlns:xlink="http://www.w3.org/1999/xlink" xlink:title="Clarion-Clipperton Zone" id="ABBRID0EAOAK" xlink:type="simple">CCZ</abbrev>, found in ‘UK-1’, ‘<abbrev xmlns:xlink="http://www.w3.org/1999/xlink" xlink:title="Nauru Ocean Resources Inc" id="ABBRID0EEOAK" xlink:type="simple">OMS</abbrev>’ and ‘<abbrev xmlns:xlink="http://www.w3.org/1999/xlink" xlink:title="Nauru Ocean Resources Inc" id="ABBRID0EIOAK" xlink:type="simple">NORI-D</abbrev>’ exploratory areas (Fig. <xref ref-type="fig" rid="F1">1</xref>).</p></tp:treatment-sec><tp:treatment-sec><!--Section generated to contain objects referenced in tp:taxon-treatment.--><fig id="F3" position="float" orientation="portrait"><object-id xmlns:xlink="http://www.w3.org/1999/xlink" content-type="doi" xlink:type="simple">10.3897/zookeys.1172.100483.figure3</object-id><object-id xmlns:xlink="http://www.w3.org/1999/xlink" content-type="arpha" xlink:type="simple">7B1B206F-2F6C-55AF-95FF-69D815ED5977</object-id><label>Figure 3.</label><caption><p>Majority rule consensus tree from the Bayesian analyses using combined datasets for <abbrev xmlns:xlink="http://www.w3.org/1999/xlink" xlink:title="cytochrome c oxidase I" id="ABBRID0EQBAI" xlink:type="simple">COI</abbrev>, 16S and 18S genes, with 36 terminal taxa of which <italic><tp:taxon-name><tp:taxon-name-part taxon-name-part-type="genus" reg="Tainokia">Tainokia</tp:taxon-name-part><tp:taxon-name-part taxon-name-part-type="species" reg="logachevae">logachevae</tp:taxon-name-part></tp:taxon-name></italic> (<tp:taxon-name><tp:taxon-name-part taxon-name-part-type="family">Oenonidae</tp:taxon-name-part></tp:taxon-name>), <italic><tp:taxon-name><tp:taxon-name-part taxon-name-part-type="genus" reg="Eunice">Eunice</tp:taxon-name-part><tp:taxon-name-part taxon-name-part-type="species" reg="rubra">rubra</tp:taxon-name-part></tp:taxon-name></italic> (<tp:taxon-name><tp:taxon-name-part taxon-name-part-type="family">Eunicidae</tp:taxon-name-part></tp:taxon-name>) and <italic><tp:taxon-name><tp:taxon-name-part taxon-name-part-type="genus" reg="Nothria">Nothria</tp:taxon-name-part><tp:taxon-name-part taxon-name-part-type="species" reg="conchylega">conchylega</tp:taxon-name-part></tp:taxon-name></italic> (<tp:taxon-name><tp:taxon-name-part taxon-name-part-type="family">Onuphidae</tp:taxon-name-part></tp:taxon-name>) were used as outgroup. Posterior probability values are marked on nodes.</p></caption><graphic xmlns:xlink="http://www.w3.org/1999/xlink" xlink:href="zookeys-1172-061_article-100483__-g003.jpg" position="float" orientation="portrait" xlink:type="simple" id="oo_883765.jpg"><uri content-type="original_file" xlink:type="simple">https://binary.pensoft.net/fig/883765</uri></graphic></fig><fig id="F1" position="float" orientation="portrait"><object-id xmlns:xlink="http://www.w3.org/1999/xlink" content-type="doi" xlink:type="simple">10.3897/zookeys.1172.100483.figure1</object-id><object-id xmlns:xlink="http://www.w3.org/1999/xlink" content-type="arpha" xlink:type="simple">9474875E-9F4B-572C-9E82-F94601A1C45B</object-id><label>Figure 1.</label><caption><p>Map of <abbrev xmlns:xlink="http://www.w3.org/1999/xlink" xlink:title="Clarion-Clipperton Zone" id="ABBRID0EPBAE" xlink:type="simple">CCZ</abbrev> of exploration areas and Areas of Particular Environmental Interest (APEI) with targeted areas (highlighted in colours; see legend) where samples for this study were collected.</p></caption><graphic xmlns:xlink="http://www.w3.org/1999/xlink" xlink:href="zookeys-1172-061_article-100483__-g001.jpg" position="float" orientation="portrait" xlink:type="simple" id="oo_883763.jpg"><uri content-type="original_file" xlink:type="simple">https://binary.pensoft.net/fig/883763</uri></graphic></fig></tp:treatment-sec><ref-list><ref id="B43"><mixed-citation xmlns:xlink="http://www.w3.org/1999/xlink" xlink:type="simple"><person-group><name name-style="western"><surname>Janssen</surname><given-names>A</given-names></name><name name-style="western"><surname>Kaiser</surname><given-names>S</given-names></name><name name-style="western"><surname>Meißner</surname><given-names>K</given-names></name><name name-style="western"><surname>Brenke</surname><given-names>N</given-names></name><name name-style="western"><surname>Menot</surname><given-names>L</given-names></name><name name-style="western"><surname>Arbizu</surname><given-names>PM</given-names></name></person-group> (<year>2015</year>) A Reverse Taxonomic Approach to Assess Macrofaunal Distribution Patterns in Abyssal Pacific Polymetallic Nodule Fields. PLoS ONE 10(2): e0117790. <ext-link xlink:href="10.1371/journal.pone.0117790" ext-link-type="doi" xlink:type="simple">https://doi.org/10.1371/journal.pone.0117790</ext-link></mixed-citation></ref><ref id="B59"><mixed-citation xmlns:xlink="http://www.w3.org/1999/xlink" xlink:type="simple"><person-group><name name-style="western"><surname>Orensanz</surname><given-names>JM</given-names></name></person-group> (<year>1990</year>) <article-title>The Eunicemorph polychaete annelids from Antarctic and Subantarctic Seas. With addenda to the <tp:taxon-name><tp:taxon-name-part taxon-name-part-type="order">Eunicemorpha</tp:taxon-name-part></tp:taxon-name> of Argentina, Chile, New Zealand, Australia, and the Southern Indian Ocean. Antarctic Research Series.</article-title><volume>52</volume>: <fpage>1</fpage>–<lpage>183</lpage>. <ext-link xlink:href="10.1029/AR052p0001" ext-link-type="doi" xlink:type="simple">https://doi.org/10.1029/AR052p0001</ext-link></mixed-citation></ref><ref id="B15"><mixed-citation xmlns:xlink="http://www.w3.org/1999/xlink" xlink:type="simple"><person-group><name name-style="western"><surname>Carrera-Parra</surname><given-names>LF</given-names></name></person-group> (<year>2006b</year>) <article-title>Revision of <italic><tp:taxon-name><tp:taxon-name-part taxon-name-part-type="genus">Lumbrineris</tp:taxon-name-part></tp:taxon-name></italic> de Blainville, 1828 (<tp:taxon-name><tp:taxon-name-part taxon-name-part-type="class">Polychaeta</tp:taxon-name-part></tp:taxon-name>: <tp:taxon-name><tp:taxon-name-part taxon-name-part-type="family">Lumbrineridae</tp:taxon-name-part></tp:taxon-name>).</article-title><source>Zootaxa</source><volume>1336</volume>(<issue>1</issue>): <fpage>1</fpage>–<lpage>64</lpage>. <ext-link xlink:href="10.11646/zootaxa.1336.1.1" ext-link-type="doi" xlink:type="simple">https://doi.org/10.11646/zootaxa.1336.1.1</ext-link></mixed-citation></ref></ref-list></tp:taxon-treatment>
