# Supplementary material for: ﻿Taxonomy, phylogeny, and biodiversity of Lumbrineridae (Annelida, Polychaeta) from the Central Pacific Clarion-Clipperton Zone
Source: Zookeys. 2023 Jul 25;1172:61–100. doi: 10.3897/zookeys.1172.100483 (PMC10394509; doi:10.3897/zookeys.1172.100483)
Supplement: Supplementary material 1 — GenBank sequences [file zookeys-1172-061_article-100483__-s001.xlsx]

## Sheet: Blad1
Taxon name	18S	16S	COI
Abyssoninoe cf. scopa ZMBN 104735	OM312019.1	OM237815.1	OM237777.1
Augeneria albidentata	OM312021.1	OM237817.1	OM237781.1
Augeneria algida	OM312023.1	OM237819.1	OM237782.1
Augeneria cf. tentaculata UMBergen NB pol	OM312024.1	OM237820.1	OM237784.1
Augeneria sp. 'NHM_851'	this study	this study	this study
Augeneria sp. 'NHM_4590'	this study	this study	this study
Eunice rubra	GQ497478.1	GQ478132.1	GQ497528.1
Gallardoneris iberica	---	---	KT307645.1
Gallardoneris sp. UMBergen MBOWA miwa91	OM312026.1	OM237821.1	OM237787.1
Gallardoneris sp. UMBergen_MBOWA_miwa92	---	OM237824.1	OM237790.1
Gallardoneris sp. UMBergen MBOWA miwa94	OM312027.1	OM237822.1	OM237788.1
Gallardoneris sp. UMBergen MBOWA miwa95	OM312028.1	OM237823.1	OM237789.1
Helmutneris vadum	---	MT763203.1	MT763201.1
Hilbigneris sp. UMBergen MBOWA miwa199	OM312030.1	---	OM237792.1
Hilbigneris sp. UMBergen_MBOWA_miwa200	---	OM237826.1	OM237793.1
Hilbigneris sp. ZMBN LM 67	OM312029.1	---	OM237791.1
Lumbrineridae sp. 'NHM_1485'	this study	this study	this study
Lumbrineridae sp. 'NHM_2146'	this study	this study	this study
Lumbrineridae sp. UMBergen MBOWA miwa18	OM312031.1	OM237828.1	OM237794.1
Lumbrinerides cf. laubieri 'NHM_020'	this study	this study	this study
Lumbrinerides sp. UMBergen MBOWA miwa40	OM312032.1	OM237829.1	OM237795.1
Lumbrineriopsis sp. ZMBN139222	OM312033.1	OM237830.1	OM237796.1
Lumbrineris cf. japonica HZ-2010	---	KT988339.1	GU362688.1
Lumbrineris funchalensis	AF412797.1	AY838832.1	---
Lumbrineris inflata	AY525622.1	AY838833.1	---
Lumbrineris latreilli	AB106247.1	DQ779621.1	KR916859.1
Lumbrineris magnidentata	DQ779657.1	OM237841.1	---
Lumbrineris mixochaeta	OM312044.1	KX867329.1	OM237805.1
Lumbrineris sp. 'NHM_1741'	this study	this study	this study
Lumbrineris sp. UMBergen MBOWA miwa04	OM312048.1	OM237845.1	OM237809.1
Lumbrineris zonata	HM746727.1	HM746713.1	---
Ninoe armoricana	OM312051.1	OM237847.1	OM237812.1
Ninoe nigripes	AY838852.1	AY838837.1	HQ024155.1
Nothria conchylega	KJ027384.1	OM628808.1	OM688237.1
Scoletoma fragilis	OM312052.1	---	OM237814.1
Tainokia logachevae	MF795580.1	MF795579.1	MF795582.1
