# Supplementary material for: ﻿Taxonomy, phylogeny, and biodiversity of Lumbrineridae (Annelida, Polychaeta) from the Central Pacific Clarion-Clipperton Zone
Source: Zookeys. 2023 Jul 25;1172:61–100. doi: 10.3897/zookeys.1172.100483 (PMC10394509; doi:10.3897/zookeys.1172.100483)
Supplement: Supplementary material 2 — DarwinCore database containing taxonomic designation and collection details [file zookeys-1172-061_article-100483__-s002.csv]

OccurrenceID	BasisOfRecord	Language	InstitutionCode	CollectionCode	DatasetName	CatalogNumber	RecordNumber	RecordedBy	IndividualCount	OtherCatalogNumbers	AssociatedSequences	Preparations	Habitat	FieldNumber	FieldNotes	WaterBody	StateProvince	Locality	VerbatimLocality	LocationRemarks	SamplingProtocol	EventDate	EventTime	VerbatimLatitude	VerbatimLongitude	DecimalLatitude	DecimalLongitude	GeodeticDatum	MaximumDepthInMeters	IdentifiedBy	DateIdentified	IdentificationRemarks	TypeStatus	TaxonRank	IdentificationQualifier	TaxonConceptID	ScientificName	Kingdom	Phylum	Class	Order	Family	Genus	ScientificNameAuthorship
cfc84885-578e-4b87-a14f-e8fc1cf2a5a0	PreservedSpecimen	en	NHMUK	ZOO	ABYSSLINE	ANEA 2022.801	NHM_0020	Adrian Glover | Helena Wiklund | Thomas Dahlgren | Magdalena Georgieva	1	118300518	OQ857779 (COI) |OQ865002 (18S) |OQ865009 (16S)	specimen stored in 80% non-denatured ethanol aqueous solution | DNA voucher stored in buffer	Abyssal plain	UK1_AB01_EB01	Collected from Epi-net	Pacific	Clarion Clipperton Zone	UK Seabed Resources Ltd exploration area UK-1 Stratum A	UK1 Stratum A	Deployment: EB01; at Station B-K-E; Cruise AB01	Brenke Epibenthic Sledge	09/10/2013	10:26	13°50.232	116°33.506	13.8372	-116.5584333	WGS84	4336	Lenka Neal | Helena Wiklund | Thomas Dahlgren | Adrian Glover | Emily Abrahams	06/01/2023	identified by DNA and morphology	other material	genus	cf.	Lumbrinerides cf. laubieri	Lumbrinerides	Animalia	Annelida	Polychaeta	Eunicida	Lumbrineridae	Lumbrinerides	Orensanz, 1973
0adcf12b-4027-4893-98a2-588d60e352a3	PreservedSpecimen	en	NHMUK	ZOO	ABYSSLINE	ANEA 2022.802	NHM_0028	Adrian Glover | Helena Wiklund | Thomas Dahlgren | Magdalena Georgieva	1	118302145	OQ857780 (COI)	specimen stored in 80% non-denatured ethanol aqueous solution | DNA voucher stored in buffer	Abyssal plain	UK1_AB01_EB01	Collected from Epi-net	Pacific	Clarion Clipperton Zone	UK Seabed Resources Ltd exploration area UK-1 Stratum A	UK1 Stratum A	Deployment: EB01; at Station B-K-E; Cruise AB01	Brenke Epibenthic Sledge	09/10/2013	10:26	13°50.232	116°33.506	13.8372	-116.5584333	WGS84	4336	Lenka Neal | Helena Wiklund | Thomas Dahlgren | Adrian Glover | Emily Abrahams	06/01/2023	identified by DNA and morphology	other material	genus	cf.	Lumbrinerides cf. laubieri	Lumbrinerides	Animalia	Annelida	Polychaeta	Eunicida	Lumbrineridae	Lumbrinerides	Orensanz, 1973
4849b790-53a1-45f8-a7e0-3f60062642cd	PreservedSpecimen	en	NHMUK	ZOO	ABYSSLINE	ANEA 2022.803	NHM_1146	Adrian Glover | Helena Wiklund | Thomas Dahlgren | Madeline Brasier	1	118302146	OQ857788 (COI) | OQ865025 (16S)	specimen stored in 80% non-denatured ethanol aqueous solution | DNA voucher stored in buffer	Abyssal plain	OMS1_AB02_EB05	Collected from Epi-net	Pacific	Clarion Clipperton Zone	Ocean Minerals Singapore exploration area OMS Stratum A	OMS Stratum A	Deployment: EB05; at Station S2; Cruise AB02	Brenke Epibenthic Sledge	26/02/2015	21:29	12'06.93	117'09.87	12.1155	-117.1645	WGS84	4100	Lenka Neal | Helena Wiklund | Thomas Dahlgren | Adrian Glover | Emily Abrahams	06/01/2023	identified by DNA and morphology	other material	genus	cf.	Lumbrinerides cf. laubieri	Lumbrinerides	Animalia	Annelida	Polychaeta	Eunicida	Lumbrineridae	Lumbrinerides	Orensanz, 1973
e6b00cf4-5c01-453d-a1ff-5c7dc0783960	PreservedSpecimen	en	NHMUK	ZOO		ANEA 2022.804	NHM_3492	Adrian Glover | Helena Wiklund | Guadalupe Bribiesca-Contreras | Erik Simon-Lledo	1	109405436	OQ865042 (16S)	specimen stored in 80% non-denatured ethanol aqueous solution | DNA voucher stored in buffer	Abyssal plain	OMS_RC01_BC009	Collected from 0-2cm	Pacific	Clarion Clipperton Zone	Ocean Minerals Singapore exploration area OMS Stratum A		Deployment: BC009; at Station ST15; Cruise RC01	UNSEL box core	01/03/2020	15:00:00			14.0369599	-116.5080239	WGS84	4137.58	Lenka Neal | Helena Wiklund | Thomas Dahlgren | Adrian Glover | Emily Abrahams	06/01/2023	identified by DNA and morphology	other material	genus	cf.	Lumbrinerides cf. laubieri	Lumbrinerides	Animalia	Annelida	Polychaeta	Eunicida	Lumbrineridae	Lumbrinerides	Orensanz, 1973
024a6d28-6775-4d01-823b-3b0a03fcd727	PreservedSpecimen	en	NHMUK	ZOO	ABYSSLINE	ANEA 2022.805	NHM_2245	Adrian Glover | Helena Wiklund | Thomas Dahlgren | Madeline Brasier	1	109405418		specimen stored in 80% non-denatured ethanol aqueous solution | DNA voucher stored in buffer	Abyssal plain	OMS1_AB02_EB06	Collected from Supra-net	Pacific	Clarion Clipperton Zone	Ocean Minerals Singapore exploration area OMS Stratum A	OMS Stratum A	Deployment: EB06; at Station S5; Cruise AB02	Brenke Epibenthic Sledge	01/03/2015	04:02	12'15.44	117'18.13	12.25733333	-117.3021667	WGS84	4302	Lenka Neal | Helena Wiklund | Thomas Dahlgren | Adrian Glover | Emily Abrahams	06/01/2023	identified by DNA and morphology	other material	genus	cf.	Lumbrinerides cf. laubieri	Lumbrinerides	Animalia	Annelida	Polychaeta	Eunicida	Lumbrineridae	Lumbrinerides	Orensanz, 1973
2806a25b-e00e-4845-9b6a-10ca95b3fd6a	PreservedSpecimen	en	NHMUK	ZOO		ANEA 2022.806	NHM_4738_ECDS5	Adrian Glover | Helena Wiklund | Guadalupe Bribiesca-Contreras | Erik Simon-Lledo	1	109405420	OQ857807 (COI)	specimen stored in 80% non-denatured ethanol aqueous solution | DNA voucher stored in buffer	Abyssal plain	UK1_RC01_BC008		Pacific	Clarion Clipperton Zone	UK Seabed Resources Ltd exploration area UK-1 Subsite AOI-1		Deployment: BC008; at Station ST24; Cruise RC01	UNSEL box core	28/02/2020	14:18:00			13.98698008	-116.4766439	WGS84	4059.16	Lenka Neal | Helena Wiklund | Thomas Dahlgren | Adrian Glover | Emily Abrahams	06/01/2023	identified by DNA and morphology	other material	genus	cf.	Lumbrinerides cf. laubieri	Lumbrinerides	Animalia	Annelida	Polychaeta	Eunicida	Lumbrineridae	Lumbrinerides	Orensanz, 1973
7d7e9048-38fa-4503-b256-6e6ac3c23687	PreservedSpecimen	en	NHMUK	ZOO		ANEA 2022.807	NHM_4738_ECDS3	Adrian Glover | Helena Wiklund | Guadalupe Bribiesca-Contreras | Erik Simon-Lledo	1	109405347	OQ857805 (COI)	specimen stored in 80% non-denatured ethanol aqueous solution | DNA voucher stored in buffer	Abyssal plain	UK1_RC01_BC008		Pacific	Clarion Clipperton Zone	UK Seabed Resources Ltd exploration area UK-1 Subsite AOI-1		Deployment: BC008; at Station ST24; Cruise RC01	UNSEL box core	28/02/2020	14:18:00			13.98698008	-116.4766439	WGS84	4059.16	Lenka Neal | Helena Wiklund | Thomas Dahlgren | Adrian Glover | Emily Abrahams	06/01/2023	identified by DNA and morphology	other material	genus	cf.	Lumbrinerides cf. laubieri	Lumbrinerides	Animalia	Annelida	Polychaeta	Eunicida	Lumbrineridae	Lumbrinerides	Orensanz, 1973
c78086ef-af8a-4b1c-b9db-e61df25585f4	PreservedSpecimen	en	NHMUK	ZOO		ANEA 2022.808	NHM_4738_ECDS1	Adrian Glover | Helena Wiklund | Guadalupe Bribiesca-Contreras | Erik Simon-Lledo	1	109405371	OQ857803 (COI)	specimen stored in 80% non-denatured ethanol aqueous solution | DNA voucher stored in buffer	Abyssal plain	UK1_RC01_BC008		Pacific	Clarion Clipperton Zone	UK Seabed Resources Ltd exploration area UK-1 Subsite AOI-1		Deployment: BC008; at Station ST24; Cruise RC01	UNSEL box core	28/02/2020	14:18:00			13.98698008	-116.4766439	WGS84	4059.16	Lenka Neal | Helena Wiklund | Thomas Dahlgren | Adrian Glover | Emily Abrahams	06/01/2023	identified by DNA and morphology	other material	genus	cf.	Lumbrinerides cf. laubieri	Lumbrinerides	Animalia	Annelida	Polychaeta	Eunicida	Lumbrineridae	Lumbrinerides	Orensanz, 1973
d42c9eb3-2052-4e90-9e00-61e20291d674	PreservedSpecimen	en	NHMUK	ZOO		ANEA 2022.809	NHM_4743_ECDS1	Adrian Glover | Helena Wiklund | Guadalupe Bribiesca-Contreras | Erik Simon-Lledo	1	109405411	OQ857808 (COI)	specimen stored in 80% non-denatured ethanol aqueous solution | DNA voucher stored in buffer	Abyssal plain	UK1_RC01_BC016		Pacific	Clarion Clipperton Zone	UK Seabed Resources Ltd exploration area UK-1 Subsite AOI-3		Deployment: BC016; at Station ST21; Cruise RC01	UNSEL box core	04/03/2020	22:01:00			13.99731501	-116.5282352	WGS84	4102.49	Lenka Neal | Helena Wiklund | Thomas Dahlgren | Adrian Glover | Emily Abrahams	06/01/2023	identified by DNA and morphology	other material	genus	cf.	Lumbrinerides cf. laubieri	Lumbrinerides	Animalia	Annelida	Polychaeta	Eunicida	Lumbrineridae	Lumbrinerides	Orensanz, 1973
568f9a43-2c36-49be-8829-55edb69ba271	PreservedSpecimen	en	NHMUK	ZOO		ANEA 2022.810	NHM_8798_HW02		1	109405348	OQ857810 (COI)	specimen stored in 80% non-denatured ethanol aqueous solution | DNA voucher stored in buffer	Abyssal plain	NORI-D_DG05a_BC_346	Collected from 0-2cm	Pacific	Clarion Clipperton Zone	Nauru Ocean Resources Inc. NORI-D exploration area TM	Trial Mining - Impact Area	Deployment: BC_346; at Station STM_002; Cruise DG05a	UNSEL box core	08/11/2020	00:31			10.325711	-117.1775343	WGS84	4300	Lenka Neal | Helena Wiklund | Thomas Dahlgren | Adrian Glover | Emily Abrahams	06/01/2023	identified by DNA and morphology	other material	genus	cf.	Lumbrinerides cf. laubieri	Lumbrinerides	Animalia	Annelida	Polychaeta	Eunicida	Lumbrineridae	Lumbrinerides	Orensanz, 1973
18c5a2d0-2bd6-48e2-bd02-9fe7c03ae7a4	PreservedSpecimen	en	NHMUK	ZOO		ANEA 2022.811	NHM_8777_HW01		1	109405372	OQ865048 (16S)	specimen stored in 80% non-denatured ethanol aqueous solution | DNA voucher stored in buffer	Abyssal plain	NORI-D_DG05a_BC_357	Collected from 2-5cm	Pacific	Clarion Clipperton Zone	Nauru Ocean Resources Inc. NORI-D exploration area TM	Trial Mining - Far Field	Deployment: BC_357; at Station STM_014; Cruise DG05a	UNSEL box core	12/11/2020	15:25			10.37810225	-117.1468869	WGS84	4300	Lenka Neal | Helena Wiklund | Thomas Dahlgren | Adrian Glover | Emily Abrahams	06/01/2023	identified by DNA and morphology	other material	genus	cf.	Lumbrinerides cf. laubieri	Lumbrinerides	Animalia	Annelida	Polychaeta	Eunicida	Lumbrineridae	Lumbrinerides	Orensanz, 1973
af52e52a-9c50-432e-a88c-1f03cb6f981c	PreservedSpecimen	en	NHMUK	ZOO		ANEA 2022.812	NHM_8898_LN01		1	10333793		specimen stored in 80% non-denatured ethanol aqueous solution	Abyssal plain	NORI-D_DG05a_BC_334	Collected from 2-5cm	Pacific	Clarion Clipperton Zone	Nauru Ocean Resources Inc. NORI-D exploration area NEPRZ	NE PRZ - Distal	Deployment: BC_334; at Station SPR_044; Cruise DG05a	UNSEL box core	02/11/2020	23:30			10.97447672	-116.3542671	WGS84	4260	Lenka Neal | Helena Wiklund | Thomas Dahlgren | Adrian Glover | Emily Abrahams	06/01/2023	identified by DNA and morphology	other material	genus	cf.	Lumbrinerides cf. laubieri	Lumbrinerides	Animalia	Annelida	Polychaeta	Eunicida	Lumbrineridae	Lumbrinerides	Orensanz, 1973
123e1f28-a76e-4929-9c58-7ffd80db14a2	PreservedSpecimen	en	NHMUK	ZOO		ANEA 2022.813	NHM_8898_LN02		1	10333794		specimen stored in 80% non-denatured ethanol aqueous solution	Abyssal plain	NORI-D_DG05a_BC_334	Collected from 2-5cm	Pacific	Clarion Clipperton Zone	Nauru Ocean Resources Inc. NORI-D exploration area NEPRZ	NE PRZ - Distal	Deployment: BC_334; at Station SPR_044; Cruise DG05a	UNSEL box core	02/11/2020	23:30			10.97447672	-116.3542671	WGS84	4260	Lenka Neal | Helena Wiklund | Thomas Dahlgren | Adrian Glover | Emily Abrahams	06/01/2023	identified by DNA and morphology	other material	genus	cf.	Lumbrinerides cf. laubieri	Lumbrinerides	Animalia	Annelida	Polychaeta	Eunicida	Lumbrineridae	Lumbrinerides	Orensanz, 1973
2c462f72-683e-4fb3-bef9-8a8fe10b98f3	PreservedSpecimen	en	NHMUK	ZOO		ANEA 2022.814	NHM_8898_LN03		1	10333795		specimen stored in 80% non-denatured ethanol aqueous solution	Abyssal plain	NORI-D_DG05a_BC_334	Collected from 2-5cm	Pacific	Clarion Clipperton Zone	Nauru Ocean Resources Inc. NORI-D exploration area NEPRZ	NE PRZ - Distal	Deployment: BC_334; at Station SPR_044; Cruise DG05a	UNSEL box core	02/11/2020	23:30			10.97447672	-116.3542671	WGS84	4260	Lenka Neal | Helena Wiklund | Thomas Dahlgren | Adrian Glover | Emily Abrahams	06/01/2023	identified by DNA and morphology	other material	genus	cf.	Lumbrinerides cf. laubieri	Lumbrinerides	Animalia	Annelida	Polychaeta	Eunicida	Lumbrineridae	Lumbrinerides	Orensanz, 1973
75d2356a-cfd2-4ea8-b6d4-7d69ee27cb1c	PreservedSpecimen	en	NHMUK	ZOO		ANEA 2022.815	NHM_8810		1	10333796		specimen stored in 80% non-denatured ethanol aqueous solution	Abyssal plain	NORI-D_DG05a_BC_379	Collected from 0-2cm	Pacific	Clarion Clipperton Zone	Nauru Ocean Resources Inc. NORI-D exploration area		Deployment: BC_379; at Station STM_050; Cruise DG05a	UNSEL box core	23/11/2020	02:40	1144715	475820.7	10.355395	-117.220867	WGS84	4289	Lenka Neal | Helena Wiklund | Thomas Dahlgren | Adrian Glover | Emily Abrahams	06/01/2023	identified by DNA and morphology	other material	genus	cf.	Lumbrinerides cf. laubieri	Lumbrinerides	Animalia	Annelida	Polychaeta	Eunicida	Lumbrineridae	Lumbrinerides	Orensanz, 1973
2250d689-4b91-4998-8776-05db9d437c89	PreservedSpecimen	en	NHMUK	ZOO		ANEA 2022.816	NHM_8855		1	10333797		specimen stored in 80% non-denatured ethanol aqueous solution	Abyssal plain	NORI-D_DG05a_BC_328	Collected from 0-2cm	Pacific	Clarion Clipperton Zone	Nauru Ocean Resources Inc. NORI-D exploration area NEPRZ	PRZ - Type 1	Deployment: BC_328; at Station SPR_033; Cruise DG05a	UNSEL box core	30/10/2020	22:25			10.92903601	-116.2635096	WGS84	4262	Lenka Neal | Helena Wiklund | Thomas Dahlgren | Adrian Glover | Emily Abrahams	06/01/2023	identified by DNA and morphology	other material	genus	cf.	Lumbrinerides cf. laubieri	Lumbrinerides	Animalia	Annelida	Polychaeta	Eunicida	Lumbrineridae	Lumbrinerides	Orensanz, 1973
4d437d57-72b5-4f7a-84b7-87b13b6c422d	PreservedSpecimen	en	NHMUK	ZOO		ANEA 2022.817	NHM_8874		1	10333798		specimen stored in 80% non-denatured ethanol aqueous solution	Abyssal plain	NORI-D_DG05a_BC_335	Collected from 2-5cm	Pacific	Clarion Clipperton Zone	Nauru Ocean Resources Inc. NORI-D exploration area NEPRZ	PRZ - Type 2	Deployment: BC_335; at Station SPR_034; Cruise DG05a	UNSEL box core	02/11/2020	16:24			10.97140304	-116.1649442	WGS84	4240	Lenka Neal | Helena Wiklund | Thomas Dahlgren | Adrian Glover | Emily Abrahams	06/01/2023	identified by DNA and morphology	other material	genus	cf.	Lumbrinerides cf. laubieri	Lumbrinerides	Animalia	Annelida	Polychaeta	Eunicida	Lumbrineridae	Lumbrinerides	Orensanz, 1973
067a1dee-adcb-4c7f-8445-b68176b5c41b	PreservedSpecimen	en	NHMUK	ZOO	ABYSSLINE	10334663	NHM_0125	Adrian Glover | Helena Wiklund | Thomas Dahlgren | Magdalena Georgieva	1	0118302147 | 0109405410	OQ857781 (COI) | OQ865010 (16S)	Tissue voucher in 100% molecular-grade ethanol | DNA voucher stored in buffer	Abyssal plain	UK1_AB01_EB02	Collected from Epi-net	Pacific	Clarion Clipperton Zone	UK Seabed Resources Ltd exploration area UK-1 Stratum A	UK1 Stratum A	Deployment: EB02; at Station C; Cruise AB01	Brenke Epibenthic Sledge	11/10/2013	10:32	13°45.500	116°41.911	13.75833333	-116.6985167	WGS84	4080	Lenka Neal | Helena Wiklund | Thomas Dahlgren | Adrian Glover | Emily Abrahams	06/01/2023	identified by DNA and morphology	other material	genus		Lumbrineris sp. NHM_1741	Lumbrineris	Animalia	Annelida	Polychaeta	Eunicida	Lumbrineridae	Lumbrineris	Blainville, 1828
9474abbe-8d3a-4db8-9897-ff206977918f	PreservedSpecimen	en	NHMUK	ZOO	ABYSSLINE	ANEA 2022.818	NHM_0229	Adrian Glover | Helena Wiklund | Thomas Dahlgren | Magdalena Georgieva	1	118302151	OQ857784 (COI) |OQ865003 (18S) |OQ865014 (16S)	specimen stored in 80% non-denatured ethanol aqueous solution | DNA voucher stored in buffer	Abyssal plain	UK1_AB01_RV03		Pacific	Clarion Clipperton Zone	UK Seabed Resources Ltd exploration area UK-1 Stratum A	UK1 Stratum A	Deployment: RV03; at Station D; Cruise AB01	Remotely Operated Vehicle	15/10/2013	12:30	13°57.880	116°32.993	13.96466667	-116.5498833	WGS84	4072	Lenka Neal | Helena Wiklund | Thomas Dahlgren | Adrian Glover | Emily Abrahams	06/01/2023	identified by DNA and morphology	other material	genus		Lumbrineris sp. NHM_1741	Lumbrineris	Animalia	Annelida	Polychaeta	Eunicida	Lumbrineridae	Lumbrineris	Blainville, 1843
86010404-eae6-4c58-943a-1761c81fa201	PreservedSpecimen	en	NHMUK	ZOO	ABYSSLINE	ANEA 2022.819	NHM_1741	Adrian Glover | Helena Wiklund | Thomas Dahlgren | Madeline Brasier	1	109405417	OQ857792 (COI) |OQ865006 (18S) |OQ865029 (16S)	specimen stored in 80% non-denatured ethanol aqueous solution | DNA voucher stored in buffer	Abyssal plain	OMS1_AB02_EB10	Collected from Epi-net	Pacific	Clarion Clipperton Zone	Ocean Minerals Singapore exploration area OMS Stratum A	OMS Stratum A	Deployment: EB10; at Station S7; Cruise AB02	Brenke Epibenthic Sledge	11/03/2015	22:49	12'10.43	117'11.57	12.17383333	-117.1928333	WGS84	4045	Lenka Neal | Helena Wiklund | Thomas Dahlgren | Adrian Glover | Emily Abrahams	06/01/2023	identified by DNA and morphology	other material	genus		Lumbrineris sp. NHM_1741	Lumbrineris	Animalia	Annelida	Polychaeta	Eunicida	Lumbrineridae	Lumbrineris	Blainville, 1839
c570a340-f2e6-405d-b0b8-f335c9056fbd	PreservedSpecimen	en	NHMUK	ZOO	ABYSSLINE	ANEA 2022.820	NHM_0972	Adrian Glover | Helena Wiklund | Thomas Dahlgren | Madeline Brasier	1	0109405391 | 0109405397	OQ857786 (COI) | OQ865023 (16S)	specimen stored in 80% non-denatured ethanol aqueous solution | Tissue voucher in 100% molecular-grade ethanol | DNA voucher stored in buffer	Abyssal plain	UK1_AB02_EB03	Collected from Epi-net	Pacific	Clarion Clipperton Zone	UK Seabed Resources Ltd exploration area UK-1 Stratum B	UK1 Stratum B	Deployment: EB03; at Station U4; Cruise AB02	Brenke Epibenthic Sledge	23/02/2015	05:39	12'34.28	116'36.63	12.57133333	-116.6105	WGS84	4198	Lenka Neal | Helena Wiklund | Thomas Dahlgren | Adrian Glover | Emily Abrahams	06/01/2023	identified by DNA and morphology	other material	genus		Lumbrineris sp. NHM_1741	Lumbrineris	Animalia	Annelida	Polychaeta	Eunicida	Lumbrineridae	Lumbrineris	Blainville, 1844
83e28d46-6d21-4fe6-a9a6-2c7360cfbaa4	PreservedSpecimen	en	NHMUK	ZOO	ABYSSLINE	ANEA 2022.821	NHM_2318	Adrian Glover | Helena Wiklund | Thomas Dahlgren | Madeline Brasier	1	109405394	OQ857796 (COI) | OQ865037 (16S)	specimen stored in 80% non-denatured ethanol aqueous solution | DNA voucher stored in buffer	Abyssal plain	OMS1_AB02_EB05	Collected from Supra-net	Pacific	Clarion Clipperton Zone	Ocean Minerals Singapore exploration area OMS Stratum A	OMS Stratum A	Deployment: EB05; at Station S2; Cruise AB02	Brenke Epibenthic Sledge	26/02/2015	21:29	12'06.93	117'09.87	12.1155	-117.1645	WGS84	4100	Lenka Neal | Helena Wiklund | Thomas Dahlgren | Adrian Glover | Emily Abrahams	06/01/2023	identified by DNA and morphology	other material	genus		Lumbrineris sp. NHM_1741	Lumbrineris	Animalia	Annelida	Polychaeta	Eunicida	Lumbrineridae	Lumbrineris	Blainville, 1836
f1cda422-c3a0-47cb-b63a-40a1d92232d7	PreservedSpecimen	en	NHMUK	ZOO	ABYSSLINE	ANEA 2022.822	NHM_2374	Adrian Glover | Helena Wiklund | Thomas Dahlgren | Madeline Brasier	1	0109405389 | 0109405433	OQ865038 (16S)	specimen stored in 80% non-denatured ethanol aqueous solution | Tissue voucher in 100% molecular-grade ethanol | DNA voucher stored in buffer	Abyssal plain	UK1_AB02_EB02	Collected from Supra-net	Pacific	Clarion Clipperton Zone	UK Seabed Resources Ltd exploration area UK-1 Stratum B	UK1 Stratum B	Deployment: EB02; at Station U5; Cruise AB02	Brenke Epibenthic Sledge	20/02/2015	06:24	12'32.23	116'36.25	12.53716667	-116.6041667	WGS84	4425	Lenka Neal | Helena Wiklund | Thomas Dahlgren | Adrian Glover | Emily Abrahams	06/01/2023	identified by DNA and morphology	other material	genus		Lumbrineris sp. NHM_1741	Lumbrineris	Animalia	Annelida	Polychaeta	Eunicida	Lumbrineridae	Lumbrineris	Blainville, 1830
be32a0a9-56ef-41fc-ae65-cf939128372b	PreservedSpecimen	en	NHMUK	ZOO		ANEA 2022.823	NHM_4237	Adrian Glover | Helena Wiklund | Guadalupe Bribiesca-Contreras | Erik Simon-Lledo	1	109405395	OQ857801 (COI) | OQ865045 (16S)	specimen stored in 80% non-denatured ethanol aqueous solution | DNA voucher stored in buffer	Abyssal plain	UK1_RC01_BC032	Collected from 0-2cm	Pacific	Clarion Clipperton Zone	UK Seabed Resources Ltd exploration area UK-1 Subsite AOI-3		Deployment: BC032; at Station ST57; Cruise RC01	UNSEL box core	11/03/2020	17:48:00			12.37908954	-116.5576715	WGS84	4196.02	Lenka Neal | Helena Wiklund | Thomas Dahlgren | Adrian Glover | Emily Abrahams	06/01/2023	identified by DNA and morphology	other material	genus		Lumbrineris sp. NHM_1741	Lumbrineris	Animalia	Annelida	Polychaeta	Eunicida	Lumbrineridae	Lumbrineris	Blainville, 1837
23c92bc4-3099-45b9-bc63-455e094fd5c7	PreservedSpecimen	en	NHMUK	ZOO		ANEA 2022.824	NHM_3591	Adrian Glover | Helena Wiklund | Guadalupe Bribiesca-Contreras | Erik Simon-Lledo	1	109405419	OQ857799 (COI) | OQ865043 (16S)	specimen stored in 80% non-denatured ethanol aqueous solution | DNA voucher stored in buffer	Abyssal plain	OMS_RC01_BC012	Collected from 2-5cm	Pacific	Clarion Clipperton Zone	Ocean Minerals Singapore exploration area OMS Stratum A		Deployment: BC012; at Station ST18; Cruise RC01	UNSEL box core	03/03/2020	22:35:00			14.06995382	-116.5762817	WGS84	4120.4	Lenka Neal | Helena Wiklund | Thomas Dahlgren | Adrian Glover | Emily Abrahams	06/01/2023	identified by DNA and morphology	other material	genus		Lumbrineris sp. NHM_1741	Lumbrineris	Animalia	Annelida	Polychaeta	Eunicida	Lumbrineridae	Lumbrineris	Blainville, 1840
cd4b907b-383e-4a71-8ebb-573a8745a8bc	PreservedSpecimen	en	NHMUK	ZOO		ANEA 2022.825	NHM_4738_ECDS2	Adrian Glover | Helena Wiklund | Guadalupe Bribiesca-Contreras | Erik Simon-Lledo		109405364	OQ857804 (COI)	specimen stored in 80% non-denatured ethanol aqueous solution | DNA voucher stored in buffer	Abyssal plain	UK1_RC01_BC008		Pacific	Clarion Clipperton Zone	UK Seabed Resources Ltd exploration area UK-1 Subsite AOI-1		Deployment: BC008; at Station ST24; Cruise RC01	UNSEL box core	28/02/2020	14:18:00			13.98698008	-116.4766439	WGS84	4059.16	Lenka Neal | Helena Wiklund | Thomas Dahlgren | Adrian Glover | Emily Abrahams	06/01/2023	identified by DNA and morphology	other material	genus		Lumbrineris sp. NHM_1741	Lumbrineris	Animalia	Annelida	Polychaeta	Eunicida	Lumbrineridae	Lumbrineris	Blainville, 1832
30460632-eb9b-4655-81c2-c1ce3b2cebdd	PreservedSpecimen	en	NHMUK	ZOO		ANEA 2022.826	NHM_8796_HW01		1	109405363	OQ865049 (16S)	specimen stored in 80% non-denatured ethanol aqueous solution | DNA voucher stored in buffer	Abyssal plain	NORI-D_DG05a_BC_339	Collected from 2-5cm	Pacific	Clarion Clipperton Zone	Nauru Ocean Resources Inc. NORI-D exploration area TM	Trial Mining - Impact Area	Deployment: BC_339; at Station STM_003; Cruise DG05a	UNSEL box core	06/11/2020	22:35			10.32293789	-117.1873431	WGS84	4282	Lenka Neal | Helena Wiklund | Thomas Dahlgren | Adrian Glover | Emily Abrahams	06/01/2023	identified by DNA and morphology	other material	genus		Lumbrineris sp. NHM_1741	Lumbrineris	Animalia	Annelida	Polychaeta	Eunicida	Lumbrineridae	Lumbrineris	Blainville, 1831
50895550-0014-46d9-b0ba-76b9e392281b	PreservedSpecimen	en	NHMUK	ZOO		ANEA 2022.827	NHM_7057_HW01	Helena Wiklund | Guadalupe Bribiesca-Contreras | Corie Boolukos | Muriel Rabone	1	109405396	OQ857809 (COI)	specimen stored in 80% non-denatured ethanol aqueous solution | DNA voucher stored in buffer	Abyssal plain	NORI-D_DG05d_BC_392	Collected from 0-2cm	Pacific	Clarion Clipperton Zone	Nauru Ocean Resources Inc. NORI-D exploration area		Deployment: BC_392; at Station STM_169; Cruise DG05d	UNSEL box core	13/05/2021	21:32:00			10.38234962	-117.1270194	WGS84	4308.95	Lenka Neal | Helena Wiklund | Thomas Dahlgren | Adrian Glover | Emily Abrahams	06/01/2023	identified by DNA and morphology	other material	genus		Lumbrineris sp. NHM_1741	Lumbrineris	Animalia	Annelida	Polychaeta	Eunicida	Lumbrineridae	Lumbrineris	Blainville, 1838
0f6f9455-d82a-4afa-9a12-5f6771e66763	PreservedSpecimen	en	NHMUK	ZOO	ABYSSLINE	ANEA 2022.828	NHM_3133	Adrian Glover | Helena Wiklund | Thomas Dahlgren | Madeline Brasier	1	109405437	OQ857798 (COI) | OQ865041 (16S)	specimen stored in 80% non-denatured ethanol aqueous solution | DNA voucher stored in buffer	Abyssal plain	UK1_AB02_EB01	Collected from Supra-net	Pacific	Clarion Clipperton Zone	UK Seabed Resources Ltd exploration area UK-1 Stratum B	UK1 Stratum B	Deployment: EB01; at Station U2; Cruise AB02	Brenke Epibenthic Sledge	17/02/2015	05:15	12'23.17456	116'32.92021	12.38624267	-116.5486702	WGS84	4202	Lenka Neal | Helena Wiklund | Thomas Dahlgren | Adrian Glover | Emily Abrahams	06/01/2023	identified by DNA and morphology	other material	genus		Lumbrineris sp. NHM_1741	Lumbrineris	Animalia	Annelida	Polychaeta	Eunicida	Lumbrineridae	Lumbrineris	Blainville, 1842
acf2aa8f-3ca5-4728-ab42-782576ab57fd	PreservedSpecimen	en	NHMUK	ZOO	ABYSSLINE	ANEA 2022.829	NHM_1896	Adrian Glover | Helena Wiklund | Thomas Dahlgren | Madeline Brasier	1	109405369	OQ857794 (COI) | OQ865033 (16S)	specimen stored in 80% non-denatured ethanol aqueous solution | DNA voucher stored in buffer	Abyssal plain	OMS1_AB02_EB11	Collected from Epi-net	Pacific	Clarion Clipperton Zone	Ocean Minerals Singapore exploration area OMS Stratum A	OMS Stratum A	Deployment: EB11; at Station S10; Cruise AB02	Brenke Epibenthic Sledge	13/03/2015		12°02.49’	117°13.03’	12.0415	-117.2171667	WGS84	4094	Lenka Neal | Helena Wiklund | Thomas Dahlgren | Adrian Glover | Emily Abrahams	06/01/2023	identified by DNA and morphology	other material	genus		Lumbrineris sp. NHM_1741	Lumbrineris	Animalia	Annelida	Polychaeta	Eunicida	Lumbrineridae	Lumbrineris	Blainville, 1834
2d378a92-05c4-417a-9cc7-1c392baf0db7	PreservedSpecimen	en	NHMUK	ZOO	ABYSSLINE	ANEA 2022.830	NHM_1308	Adrian Glover | Helena Wiklund | Thomas Dahlgren | Madeline Brasier	1	109405367	OQ857789 (COI) | OQ865026 (16S)	specimen stored in 80% non-denatured ethanol aqueous solution | DNA voucher stored in buffer	Abyssal plain	OMS1_AB02_EB06	Collected from Epi-net	Pacific	Clarion Clipperton Zone	Ocean Minerals Singapore exploration area OMS Stratum A	OMS Stratum A	Deployment: EB06; at Station S5; Cruise AB02	Brenke Epibenthic Sledge	01/03/2015	04:02	12'15.44	117'18.13	12.25733333	-117.3021667	WGS84	4302	Lenka Neal | Helena Wiklund | Thomas Dahlgren | Adrian Glover | Emily Abrahams	06/01/2023	identified by DNA and morphology	other material	genus		Lumbrineris sp. NHM_1741	Lumbrineris	Animalia	Annelida	Polychaeta	Eunicida	Lumbrineridae	Lumbrineris	Blainville, 1833
3c704b88-d8ae-42cb-aeae-73e7a20a70b7	PreservedSpecimen	en	NHMUK	ZOO	ABYSSLINE	10334664	NHM_0129	Adrian Glover | Helena Wiklund | Thomas Dahlgren | Magdalena Georgieva	1	0118302148 | 0109405362	OQ857782 (COI) | OQ865011 (16S)	Tissue voucher in 100% molecular-grade ethanol | DNA voucher stored in buffer	Abyssal plain	UK1_AB01_EB02	Collected from Epi-net	Pacific	Clarion Clipperton Zone	UK Seabed Resources Ltd exploration area UK-1 Stratum A	UK1 Stratum A	Deployment: EB02; at Station C; Cruise AB01	Brenke Epibenthic Sledge	11/10/2013	10:32	13°45.500	116°41.911	13.75833333	-116.6985167	WGS84	4080	Lenka Neal | Helena Wiklund | Thomas Dahlgren | Adrian Glover | Emily Abrahams	06/01/2023	identified by DNA and morphology	other material	genus		Lumbrineris sp. NHM_1741	Lumbrineris	Animalia	Annelida	Polychaeta	Eunicida	Lumbrineridae	Lumbrineris	Blainville, 1829
73e121b5-97fb-4d6e-905f-4387236b9cf6	PreservedSpecimen	en	NHMUK	ZOO		ANEA 2022.831	NHM_7249_HW01	Helena Wiklund | Guadalupe Bribiesca-Contreras | Corie Boolukos | Muriel Rabone	1	109405387	OQ865047 (16S)	specimen stored in 80% non-denatured ethanol aqueous solution | DNA voucher stored in buffer	Abyssal plain	NORI-D_DG05d_BC_395	Collected from 0-2cm	Pacific	Clarion Clipperton Zone	Nauru Ocean Resources Inc. NORI-D exploration area		Deployment: BC_395; at Station STM_170; Cruise DG05d	UNSEL box core	14/05/2021	17:42:00			10.37726533	-117.1558078	WGS84	4302.03	Lenka Neal | Helena Wiklund | Thomas Dahlgren | Adrian Glover | Emily Abrahams	06/01/2023	identified by DNA and morphology	other material	genus		Lumbrineris sp. NHM_1741	Lumbrineris	Animalia	Annelida	Polychaeta	Eunicida	Lumbrineridae	Lumbrineris	Blainville, 1835
2af3e568-87be-4158-9b8e-f5b1c3cc5468	PreservedSpecimen	en	NHMUK	ZOO	ABYSSLINE	ANEA 2022.832	NHM_0205	Adrian Glover | Helena Wiklund | Thomas Dahlgren | Magdalena Georgieva	1	118302149	OQ865012 (16S)	specimen stored in 80% non-denatured ethanol aqueous solution | DNA voucher stored in buffer	Abyssal plain	UK1_AB01_BC07	Collected from 0-2cm	Pacific	Clarion Clipperton Zone	UK Seabed Resources Ltd exploration area UK-1 Stratum A	UK1 Stratum A	Deployment: BC07; at Station E; Cruise AB01	UNSEL box core	14/10/2013	21:37	13°49.447	116°32.055	13.82411667	-116.53425	WGS84	4054	Lenka Neal | Helena Wiklund | Thomas Dahlgren | Adrian Glover | Emily Abrahams	06/01/2023	identified by DNA and morphology	other material	genus		Augeneria sp. NHM_4590	Augeneria	Animalia	Annelida	Polychaeta	Eunicida	Lumbrineridae	Augeneria	Monro, 1930
9338cf46-ea85-43d8-9593-1d2395acb4ca	PreservedSpecimen	en	NHMUK	ZOO	ABYSSLINE	ANEA 2022.833	NHM_1008	Adrian Glover | Helena Wiklund | Thomas Dahlgren | Madeline Brasier	1	109405368	OQ857787 (COI) | OQ865024 (16S)	specimen stored in 80% non-denatured ethanol aqueous solution | DNA voucher stored in buffer	Abyssal plain	OMS1_AB02_EB04	Collected from Epi-net	Pacific	Clarion Clipperton Zone	Ocean Minerals Singapore exploration area OMS Stratum A	OMS Stratum A	Deployment: EB04; at Station S1; Cruise AB02	Brenke Epibenthic Sledge	24/02/2015	19:10	12'08.02	117'17.52	12.13366667	-117.292	WGS84	4122	Lenka Neal | Helena Wiklund | Thomas Dahlgren | Adrian Glover | Emily Abrahams	06/01/2023	identified by DNA and morphology	other material	genus		Augeneria sp. NHM_4590	Augeneria	Animalia	Annelida	Polychaeta	Eunicida	Lumbrineridae	Augeneria	Monro, 1930
5cd29524-9ddf-43a0-8618-5ec8f6dc0bf8	PreservedSpecimen	en	NHMUK	ZOO	ABYSSLINE	ANEA 2022.834	NHM_2389	Adrian Glover | Helena Wiklund | Thomas Dahlgren | Madeline Brasier	1	109405370	OQ857797 (COI) | OQ865039 (16S)	specimen stored in 80% non-denatured ethanol aqueous solution | DNA voucher stored in buffer	Abyssal plain	UK1_AB02_EB02	Collected from Supra-net	Pacific	Clarion Clipperton Zone	UK Seabed Resources Ltd exploration area UK-1 Stratum B	UK1 Stratum B	Deployment: EB02; at Station U5; Cruise AB02	Brenke Epibenthic Sledge	20/02/2015	06:24	12'32.23	116'36.25	12.53716667	-116.6041667	WGS84	4425	Lenka Neal | Helena Wiklund | Thomas Dahlgren | Adrian Glover | Emily Abrahams	06/01/2023	identified by DNA and morphology	other material	genus		Augeneria sp. NHM_4590	Augeneria	Animalia	Annelida	Polychaeta	Eunicida	Lumbrineridae	Augeneria	Monro, 1930
10ae7a30-345f-40b0-9fb6-ec84eb4d91d5	PreservedSpecimen	en	NHMUK	ZOO		ANEA 2022.835	NHM_3886	Adrian Glover | Helena Wiklund | Guadalupe Bribiesca-Contreras | Erik Simon-Lledo	1	109405412	OQ857800 (COI) | OQ865044 (16S)	specimen stored in 80% non-denatured ethanol aqueous solution | DNA voucher stored in buffer	Abyssal plain	UK1_RC01_BC022	Collected from 0-2cm	Pacific	Clarion Clipperton Zone	UK Seabed Resources Ltd exploration area UK-1 Subsite AOI-1		Deployment: BC022; at Station ST29; Cruise RC01	UNSEL box core	06/03/2020	16:56:00			13.59012606	-116.4681749	WGS84	4080.64	Lenka Neal | Helena Wiklund | Thomas Dahlgren | Adrian Glover | Emily Abrahams	06/01/2023	identified by DNA and morphology	other material	genus		Augeneria sp. NHM_4590	Augeneria	Animalia	Annelida	Polychaeta	Eunicida	Lumbrineridae	Augeneria	Monro, 1930
d2bc88ee-e882-4f6d-aa4c-93bcdb429611	PreservedSpecimen	en	NHMUK	ZOO	ABYSSLINE	ANEA 2022.836	NHM_2249	Adrian Glover | Helena Wiklund | Thomas Dahlgren | Madeline Brasier	1	0109405413 | 0109405349	OQ865036 (16S)	specimen stored in 80% non-denatured ethanol aqueous solution | Tissue voucher in 100% molecular-grade ethanol | DNA voucher stored in buffer	Abyssal plain	OMS1_AB02_EB06	Collected from Supra-net	Pacific	Clarion Clipperton Zone	Ocean Minerals Singapore exploration area OMS Stratum A	OMS Stratum A	Deployment: EB06; at Station S5; Cruise AB02	Brenke Epibenthic Sledge	01/03/2015	04:02	12'15.44	117'18.13	12.25733333	-117.3021667	WGS84	4302	Lenka Neal | Helena Wiklund | Thomas Dahlgren | Adrian Glover | Emily Abrahams	06/01/2023	identified by DNA and morphology	other material	genus		Augeneria sp. NHM_4590	Augeneria	Animalia	Annelida	Polychaeta	Eunicida	Lumbrineridae	Augeneria	Monro, 1930
4ed5a4c7-a44a-4cce-8e0b-4a5036fd5b5c	PreservedSpecimen	en	NHMUK	ZOO		ANEA 2022.837	NHM_4590	Adrian Glover | Helena Wiklund | Guadalupe Bribiesca-Contreras | Erik Simon-Lledo	1	109405388	OQ857802 (COI) |OQ865008 (18S) |OQ865046 (16S)	specimen stored in 80% non-denatured ethanol aqueous solution | DNA voucher stored in buffer	Abyssal plain	OMS_RC01_BC043	Collected from 0-2cm	Pacific	Clarion Clipperton Zone	Ocean Minerals Singapore exploration area OMS Stratum A		Deployment: BC043; at Station ST86; Cruise RC01	UNSEL box core	15/03/2020	23:17:00			12.32636422	-117.4249168	WGS84	4156.81	Lenka Neal | Helena Wiklund | Thomas Dahlgren | Adrian Glover | Emily Abrahams	06/01/2023	identified by DNA and morphology	other material	genus		Augeneria sp. NHM_4590	Augeneria	Animalia	Annelida	Polychaeta	Eunicida	Lumbrineridae	Augeneria	Monro, 1930
22fbc1a3-b2bd-40c2-bf7f-d3dcd6b85ea4	PreservedSpecimen	en	NHMUK	ZOO	ABYSSLINE	ANEA 2022.838	NHM_2588	Adrian Glover | Helena Wiklund | Thomas Dahlgren | Madeline Brasier	1	109405346		specimen stored in 80% non-denatured ethanol aqueous solution | DNA voucher stored in buffer	Abyssal plain	OMS1_AB02_EB06	Collected from Supra-net	Pacific	Clarion Clipperton Zone	Ocean Minerals Singapore exploration area OMS Stratum A	OMS Stratum A	Deployment: EB06; at Station S5; Cruise AB02	Brenke Epibenthic Sledge	01/03/2015	04:02	12'15.44	117'18.13	12.25733333	-117.3021667	WGS84	4302	Lenka Neal | Helena Wiklund | Thomas Dahlgren | Adrian Glover | Emily Abrahams	06/01/2023	identified by DNA and morphology	other material	genus		Augeneria sp. NHM_4590	Augeneria	Animalia	Annelida	Polychaeta	Eunicida	Lumbrineridae	Augeneria	Monro, 1930
efc8baac-defe-468f-a40d-5b0c2e160621	PreservedSpecimen	en	NHMUK	ZOO	ABYSSLINE	ANEA 2022.839	NHM_2976	Adrian Glover | Helena Wiklund | Thomas Dahlgren | Madeline Brasier	1			specimen stored in 80% non-denatured ethanol aqueous solution	Abyssal plain	UK1_AB02_EB02	Collected from Supra-net	Pacific	Clarion Clipperton Zone	UK Seabed Resources Ltd exploration area UK-1 Stratum B	UK1 Stratum B	Deployment: EB02; at Station U5; Cruise AB02	Brenke Epibenthic Sledge	20/02/2015	06:24	12'32.23	116'36.25	12.53716667	-116.6041667	WGS84	4425	Lenka Neal | Helena Wiklund | Thomas Dahlgren | Adrian Glover | Emily Abrahams	06/01/2023	identified by DNA and morphology	other material	genus		Augeneria sp. NHM_4590	Augeneria	Animalia	Annelida	Polychaeta	Eunicida	Lumbrineridae	Augeneria	Monro, 1930
fc4ac1a4-1a78-475f-a9bc-36740d2e1bd9	PreservedSpecimen	en	NHMUK	ZOO		ANEA 2022.840	NHM_4738_ECDS4	Adrian Glover | Helena Wiklund | Guadalupe Bribiesca-Contreras | Erik Simon-Lledo	1	109405435	OQ857806 (COI)	specimen stored in 80% non-denatured ethanol aqueous solution | DNA voucher stored in buffer	Abyssal plain	UK1_RC01_BC008		Pacific	Clarion Clipperton Zone	UK Seabed Resources Ltd exploration area UK-1 Subsite AOI-1		Deployment: BC008; at Station ST24; Cruise RC01	UNSEL box core	28/02/2020	14:18:00			13.98698008	-116.4766439	WGS84	4059.16	Lenka Neal | Helena Wiklund | Thomas Dahlgren | Adrian Glover | Emily Abrahams	06/01/2023	identified by DNA and morphology	other material	genus		Augeneria sp. NHM_4590	Augeneria	Animalia	Annelida	Polychaeta	Eunicida	Lumbrineridae	Augeneria	Monro, 1930
1b024172-3aba-4404-9cd5-6f9cc86d69c0	PreservedSpecimen	en	NHMUK	ZOO	ABYSSLINE	10334665	NHM_0209	Adrian Glover | Helena Wiklund | Thomas Dahlgren | Magdalena Georgieva	1	0118302150 | 0109405373	OQ857783 (COI) | OQ865013 (16S)	Tissue voucher in 100% molecular-grade ethanol | DNA voucher stored in buffer	Abyssal plain	UK1_AB01_BC07	Collected from 0-2cm	Pacific	Clarion Clipperton Zone	UK Seabed Resources Ltd exploration area UK-1 Stratum A	UK1 Stratum A	Deployment: BC07; at Station E; Cruise AB01	UNSEL box core	14/10/2013	21:37	13°49.447	116°32.055	13.82411667	-116.53425	WGS84	4054	Lenka Neal | Helena Wiklund | Thomas Dahlgren | Adrian Glover | Emily Abrahams	06/01/2023	identified by DNA and morphology	other material	genus		Augeneria sp. NHM_4590	Augeneria	Animalia	Annelida	Polychaeta	Eunicida	Lumbrineridae	Augeneria	Monro, 1930
98e583f4-665d-4197-8349-c8f6147454b8	PreservedSpecimen	en	NHMUK	ZOO	ABYSSLINE	10334667	NHM_0609	Adrian Glover | Helena Wiklund | Thomas Dahlgren | Madeline Brasier	1	0118302153 | 0109405421	OQ865016 (16S)	Tissue voucher in 100% molecular-grade ethanol | DNA voucher stored in buffer	Abyssal plain	UK1_AB02_EB01	Collected from Epi-net	Pacific	Clarion Clipperton Zone	UK Seabed Resources Ltd exploration area UK-1 Stratum B	UK1 Stratum B	Deployment: EB01; at Station U2; Cruise AB02	Brenke Epibenthic Sledge	17/02/2015	05:15	12'23.17456	116'32.92021	12.38624267	-116.5486702	WGS84	4202	Lenka Neal | Helena Wiklund | Thomas Dahlgren | Adrian Glover | Emily Abrahams	06/01/2023	identified by DNA and morphology	other material	genus		Augeneria sp. NHM_4590	Augeneria	Animalia	Annelida	Polychaeta	Eunicida	Lumbrineridae	Augeneria	Monro, 1930
1b1830d0-ec8f-4503-86ca-72efba0a4772	PreservedSpecimen	en	NHMUK	ZOO	ABYSSLINE	ANEA 2022.841	NHM_0686	Adrian Glover | Helena Wiklund | Thomas Dahlgren | Madeline Brasier	1	118302154	OQ865017 (16S)	specimen stored in 80% non-denatured ethanol aqueous solution | DNA voucher stored in buffer	Abyssal plain	UK1_AB02_EB02	Collected from Epi-net	Pacific	Clarion Clipperton Zone	UK Seabed Resources Ltd exploration area UK-1 Stratum B	UK1 Stratum B	Deployment: EB02; at Station U5; Cruise AB02	Brenke Epibenthic Sledge	20/02/2015	06:24	12'32.23	116'36.25	12.53716667	-116.6041667	WGS84	4425	Lenka Neal | Helena Wiklund | Thomas Dahlgren | Adrian Glover | Emily Abrahams	06/01/2023	identified by DNA and morphology	other material	genus		Augeneria sp. NHM_4590	Augeneria	Animalia	Annelida	Polychaeta	Eunicida	Lumbrineridae	Augeneria	Monro, 1930
10adaf27-6b76-4258-8530-5cb8ef631c44	PreservedSpecimen	en	NHMUK	ZOO	ABYSSLINE	ANEA 2022.842	NHM_0782	Adrian Glover | Helena Wiklund | Thomas Dahlgren | Madeline Brasier	1	0109405416 | 0109405386	OQ865020 (16S)	specimen stored in 80% non-denatured ethanol aqueous solution | Tissue voucher in 100% molecular-grade ethanol | DNA voucher stored in buffer	Abyssal plain	UK1_AB02_EB02	Collected from Epi-net	Pacific	Clarion Clipperton Zone	UK Seabed Resources Ltd exploration area UK-1 Stratum B	UK1 Stratum B	Deployment: EB02; at Station U5; Cruise AB02	Brenke Epibenthic Sledge	20/02/2015	06:24	12'32.23	116'36.25	12.53716667	-116.6041667	WGS84	4425	Lenka Neal | Helena Wiklund | Thomas Dahlgren | Adrian Glover | Emily Abrahams	06/01/2023	identified by DNA and morphology	other material	genus		Augeneria sp. NHM_4590	Augeneria	Animalia	Annelida	Polychaeta	Eunicida	Lumbrineridae	Augeneria	Monro, 1930
87c4f766-d47b-4bf4-85e3-b5e234cdf241	PreservedSpecimen	en	NHMUK	ZOO	ABYSSLINE	ANEA 2022.843	NHM_0788	Adrian Glover | Helena Wiklund | Thomas Dahlgren | Madeline Brasier	1	109405415	OQ865021 (16S)	specimen stored in 80% non-denatured ethanol aqueous solution | DNA voucher stored in buffer	Abyssal plain	UK1_AB02_EB02	Collected from Epi-net	Pacific	Clarion Clipperton Zone	UK Seabed Resources Ltd exploration area UK-1 Stratum B	UK1 Stratum B	Deployment: EB02; at Station U5; Cruise AB02	Brenke Epibenthic Sledge	20/02/2015	06:24	12'32.23	116'36.25	12.53716667	-116.6041667	WGS84	4425	Lenka Neal | Helena Wiklund | Thomas Dahlgren | Adrian Glover | Emily Abrahams	06/01/2023	identified by DNA and morphology	other material	genus		Augeneria sp. NHM_4590	Augeneria	Animalia	Annelida	Polychaeta	Eunicida	Lumbrineridae	Augeneria	Monro, 1930
621a4712-aea8-42c6-8ad9-ee673f0d06c6	PreservedSpecimen	en	NHMUK	ZOO	ABYSSLINE	ANEA 2022.844	NHM_1872	Adrian Glover | Helena Wiklund | Thomas Dahlgren | Madeline Brasier	1	109405393	OQ865031 (16S)	specimen stored in 80% non-denatured ethanol aqueous solution | DNA voucher stored in buffer	Abyssal plain	OMS1_AB02_EB11	Collected from Epi-net	Pacific	Clarion Clipperton Zone	Ocean Minerals Singapore exploration area OMS Stratum A	OMS Stratum A	Deployment: EB11; at Station S10; Cruise AB02	Brenke Epibenthic Sledge	13/03/2015		12°02.49’	117°13.03’	12.0415	-117.2171667	WGS84	4094	Lenka Neal | Helena Wiklund | Thomas Dahlgren | Adrian Glover | Emily Abrahams	06/01/2023	identified by DNA and morphology	other material	genus		Augeneria sp. NHM_4590	Augeneria	Animalia	Annelida	Polychaeta	Eunicida	Lumbrineridae	Augeneria	Monro, 1930
cd9d9fd6-547d-4b98-b111-d47e647333bf	PreservedSpecimen	en	NHMUK	ZOO	ABYSSLINE	ANEA 2022.845	NHM_1878	Adrian Glover | Helena Wiklund | Thomas Dahlgren | Madeline Brasier	1	109405390	OQ865032 (16S)	specimen stored in 80% non-denatured ethanol aqueous solution | DNA voucher stored in buffer	Abyssal plain	OMS1_AB02_EB11	Collected from Epi-net	Pacific	Clarion Clipperton Zone	Ocean Minerals Singapore exploration area OMS Stratum A	OMS Stratum A	Deployment: EB11; at Station S10; Cruise AB02	Brenke Epibenthic Sledge	13/03/2015		12°02.49’	117°13.03’	12.0415	-117.2171667	WGS84	4094	Lenka Neal | Helena Wiklund | Thomas Dahlgren | Adrian Glover | Emily Abrahams	06/01/2023	identified by DNA and morphology	other material	genus		Augeneria sp. NHM_4590	Augeneria	Animalia	Annelida	Polychaeta	Eunicida	Lumbrineridae	Augeneria	Monro, 1930
8e37077f-b5ff-4190-a75e-23dd07314798	PreservedSpecimen	en	NHMUK	ZOO	ABYSSLINE	ANEA 2022.846	NHM_1948K	Adrian Glover | Helena Wiklund | Thomas Dahlgren | Madeline Brasier	1	109405366	OQ865034 (16S)	specimen stored in 80% non-denatured ethanol aqueous solution | DNA voucher stored in buffer	Abyssal plain	OMS1_AB02_EB11	Collected from Epi-net	Pacific	Clarion Clipperton Zone	Ocean Minerals Singapore exploration area OMS Stratum A	OMS Stratum A	Deployment: EB11; at Station S10; Cruise AB02	Brenke Epibenthic Sledge	13/03/2015		12°02.49’	117°13.03’	12.0415	-117.2171667	WGS84	4094	Lenka Neal | Helena Wiklund | Thomas Dahlgren | Adrian Glover | Emily Abrahams	06/01/2023	identified by DNA and morphology	other material	genus		Augeneria sp. NHM_4590	Augeneria	Animalia	Annelida	Polychaeta	Eunicida	Lumbrineridae	Augeneria	Monro, 1930
bde33da0-8f07-470a-b63a-979326313974	PreservedSpecimen	en	NHMUK	ZOO	ABYSSLINE	10334666	NHM_0420	Adrian Glover | Helena Wiklund | Thomas Dahlgren | Magdalena Georgieva	1	0118302152 | 0109405422	OQ865015 (16S)	Tissue voucher in 100% molecular-grade ethanol | DNA voucher stored in buffer	Abyssal plain	UK1_AB01_RV06		Pacific	Clarion Clipperton Zone	UK Seabed Resources Ltd exploration area UK-1 Stratum A	UK1 Stratum A	Deployment: RV06; at Station K; Cruise AB01	Remotely Operated Vehicle	20/10/2013	10:32			13.86366667	-116.5443167	WGS84	4011	Lenka Neal | Helena Wiklund | Thomas Dahlgren | Adrian Glover | Emily Abrahams	06/01/2023	identified by DNA and morphology	other material	genus		Augeneria sp. NHM_0851	Augeneria	Animalia	Annelida	Polychaeta	Eunicida	Lumbrineridae	Augeneria	Monro, 1930
52a58501-7bfc-4dcc-af95-0509a6463600	PreservedSpecimen	en	NHMUK	ZOO	ABYSSLINE	ANEA 2022.847	NHM_0761	Adrian Glover | Helena Wiklund | Thomas Dahlgren | Madeline Brasier	1	0109405439 | 0109405409	OQ865019 (16S)	specimen stored in 80% non-denatured ethanol aqueous solution | Tissue voucher in 100% molecular-grade ethanol | DNA voucher stored in buffer	Abyssal plain	UK1_AB02_EB02	Collected from Epi-net	Pacific	Clarion Clipperton Zone	UK Seabed Resources Ltd exploration area UK-1 Stratum B	UK1 Stratum B	Deployment: EB02; at Station U5; Cruise AB02	Brenke Epibenthic Sledge	20/02/2015	06:24	12'32.23	116'36.25	12.53716667	-116.6041667	WGS84	4425	Lenka Neal | Helena Wiklund | Thomas Dahlgren | Adrian Glover | Emily Abrahams	06/01/2023	identified by DNA and morphology	other material	genus		Augeneria sp. NHM_0851	Augeneria	Animalia	Annelida	Polychaeta	Eunicida	Lumbrineridae	Augeneria	Monro, 1930
71820a17-178d-4fcd-b493-8fac5f8b45cb	PreservedSpecimen	en	NHMUK	ZOO	ABYSSLINE	ANEA 2022.848	NHM_0851	Adrian Glover | Helena Wiklund | Thomas Dahlgren | Madeline Brasier	1	109405392	OQ857785 (COI) |OQ865004 (18S) |OQ865022 (16S)	specimen stored in 80% non-denatured ethanol aqueous solution | DNA voucher stored in buffer	Abyssal plain	UK1_AB02_BC05	Collected from 2-5cm	Pacific	Clarion Clipperton Zone	UK Seabed Resources Ltd exploration area UK-1 Stratum B	UK1 Stratum B	Deployment: BC05; at Station U4; Cruise AB02	UNSEL box core	21/02/2015	16:23	12'34.742	116'43.427	12.57903333	-116.7237833	WGS84	4218	Lenka Neal | Helena Wiklund | Thomas Dahlgren | Adrian Glover | Emily Abrahams	06/01/2023	identified by DNA and morphology	other material	genus		Augeneria sp. NHM_0851	Augeneria	Animalia	Annelida	Polychaeta	Eunicida	Lumbrineridae	Augeneria	Monro, 1930
a0b38651-82c1-4410-a352-33da931260ad	PreservedSpecimen	en	NHMUK	ZOO	ABYSSLINE	ANEA 2022.849	NHM_2441	Adrian Glover | Helena Wiklund | Thomas Dahlgren | Madeline Brasier	1	109405365	OQ865040 (16S)	specimen stored in 80% non-denatured ethanol aqueous solution | DNA voucher stored in buffer	Abyssal plain	UK1_AB02_EB01	Collected from Supra-net	Pacific	Clarion Clipperton Zone	UK Seabed Resources Ltd exploration area UK-1 Stratum B	UK1 Stratum B	Deployment: EB01; at Station U2; Cruise AB02	Brenke Epibenthic Sledge	17/02/2015	05:15	12'23.17456	116'32.92021	12.38624267	-116.5486702	WGS84	4202	Lenka Neal | Helena Wiklund | Thomas Dahlgren | Adrian Glover | Emily Abrahams	06/01/2023	identified by DNA and morphology	other material	genus		Augeneria sp. NHM_0851	Augeneria	Animalia	Annelida	Polychaeta	Eunicida	Lumbrineridae	Augeneria	Monro, 1930
a9119f6d-0787-40a4-87cd-08cc80d8b35b	PreservedSpecimen	en	NHMUK	ZOO	ABYSSLINE	ANEA 2022.850	NHM_0737	Adrian Glover | Helena Wiklund | Thomas Dahlgren | Madeline Brasier	1	118302155	OQ865018 (16S)	specimen stored in 80% non-denatured ethanol aqueous solution | DNA voucher stored in buffer	Abyssal plain	UK1_AB02_EB02	Collected from Epi-net	Pacific	Clarion Clipperton Zone	UK Seabed Resources Ltd exploration area UK-1 Stratum B	UK1 Stratum B	Deployment: EB02; at Station U5; Cruise AB02	Brenke Epibenthic Sledge	20/02/2015	06:24	12'32.23	116'36.25	12.53716667	-116.6041667	WGS84	4425	Lenka Neal | Helena Wiklund | Thomas Dahlgren | Adrian Glover | Emily Abrahams	06/01/2023	identified by DNA and morphology	other material	genus		Augeneria sp. NHM_0851	Augeneria	Animalia	Annelida	Polychaeta	Eunicida	Lumbrineridae	Augeneria	Monro, 1930
462dea9c-52cb-48bb-8e60-43c5f4f5d472	PreservedSpecimen	en	NHMUK	ZOO		ANEA 2022.851	NHM_8899		1	109405434	OQ857811 (COI)	specimen stored in 80% non-denatured ethanol aqueous solution | DNA voucher stored in buffer	Abyssal plain	NORI-D_DG05a_BC_334	Collected from 5-10cm	Pacific	Clarion Clipperton Zone	Nauru Ocean Resources Inc. NORI-D exploration area NEPRZ	NE PRZ - Distal	Deployment: BC_334; at Station SPR_044; Cruise DG05a	UNSEL box core	02/11/2020	23:30			10.97447672	-116.3542671	WGS84	4260	Lenka Neal | Helena Wiklund | Thomas Dahlgren | Adrian Glover | Emily Abrahams	06/01/2023	identified by DNA and morphology	other material	genus		Lumbrineris sp. NHM_1741	Lumbrineris	Animalia	Annelida	Polychaeta	Eunicida	Lumbrineridae	Lumbrineris	Blainville, 1841
f44e9778-31b9-4204-8b41-f2229302bfd3	PreservedSpecimen	en	NHMUK	ZOO	ABYSSLINE	ANEA 2022.852	NHM_1485	Adrian Glover | Helena Wiklund | Thomas Dahlgren | Madeline Brasier	1	109405344	OQ857790 (COI) |OQ865005 (18S) |OQ865027 (16S)	specimen stored in 80% non-denatured ethanol aqueous solution | DNA voucher stored in buffer	Abyssal plain	UK1_AB02_BC14		Pacific	Clarion Clipperton Zone	UK Seabed Resources Ltd exploration area UK-1 Stratum B	UK1 Stratum B	Deployment: BC14; at Station U8; Cruise AB02	UNSEL box core	04/03/2015	10:09	12'29.700	116'39.011	12.495	-116.6501833	WGS84	4260	Lenka Neal | Helena Wiklund | Thomas Dahlgren | Adrian Glover | Emily Abrahams	06/01/2023	identified by DNA and morphology	other material	family		Lumbrineridae sp. NHM_1485	Lumbrineridae	Animalia	Annelida	Polychaeta	Eunicida	Lumbrineridae		Schmarda, 1861
18dad4b1-fb07-49ef-a56a-168ced070d7f	PreservedSpecimen	en	NHMUK	ZOO	ABYSSLINE	ANEA 2022.853	NHM_1516	Adrian Glover | Helena Wiklund | Thomas Dahlgren | Madeline Brasier	1	109405438	OQ857791 (COI) | OQ865028 (16S)	specimen stored in 80% non-denatured ethanol aqueous solution | DNA voucher stored in buffer	Abyssal plain	UK1_AB02_EB08	Collected from Epi-net	Pacific	Clarion Clipperton Zone	UK Seabed Resources Ltd exploration area UK-1 Stratum B	UK1 Stratum B	Deployment: EB08; at Station U11; Cruise AB02	Brenke Epibenthic Sledge	05/03/2015	18:53	12'30.79	116'29.48	12.51316667	-116.4913333	WGS84	4252	Lenka Neal | Helena Wiklund | Thomas Dahlgren | Adrian Glover | Emily Abrahams	06/01/2023	identified by DNA and morphology	other material	family		Lumbrineridae sp. NHM_1485	Lumbrineridae	Animalia	Annelida	Polychaeta	Eunicida	Lumbrineridae		Schmarda, 1861
8250bf25-7734-4db0-b18c-6ad49e5cc9f6	PreservedSpecimen	en	NHMUK	ZOO	ABYSSLINE	ANEA 2022.854	NHM_1843	Adrian Glover | Helena Wiklund | Thomas Dahlgren | Madeline Brasier	1	109405414	OQ857793 (COI) | OQ865030 (16S)	specimen stored in 80% non-denatured ethanol aqueous solution | DNA voucher stored in buffer	Abyssal plain	OMS1_AB02_MC21		Pacific	Clarion Clipperton Zone	Ocean Minerals Singapore exploration area OMS Stratum A		Deployment: MC21; at Station S10; Cruise AB02	Megacore	13/03/2015	00:26	12'03.279	117'15.095	12.05465	-117.2515833	WGS84	4096	Lenka Neal | Helena Wiklund | Thomas Dahlgren | Adrian Glover | Emily Abrahams	06/01/2023	identified by DNA and morphology	other material	family		Lumbrineridae sp. NHM_1485	Lumbrineridae	Animalia	Annelida	Polychaeta	Eunicida	Lumbrineridae		Schmarda, 1861
2c8356c2-f64f-4a40-ac0b-292cfc5247b6	PreservedSpecimen	en	NHMUK	ZOO	ABYSSLINE	ANEA 2022.855	NHM_2146	Adrian Glover | Helena Wiklund | Thomas Dahlgren | Madeline Brasier	1	109405345	OQ857795 (COI) |OQ865007 (18S) |OQ865035 (16S)	specimen stored in 80% non-denatured ethanol aqueous solution | DNA voucher stored in buffer	Abyssal plain	APEI6_AB02_EB13	Collected from Epi-net	Pacific	Clarion Clipperton Zone	Area of Particular Environmental Interest (APEI) 6	APEI-6	Deployment: EB13; at Station APEI; Cruise AB02	Brenke Epibenthic Sledge	20/03/2015	16:12	19 27.874	120 01.525	19.46456667	-120.0254167	WGS84	4026	Lenka Neal | Helena Wiklund | Thomas Dahlgren | Adrian Glover | Emily Abrahams	06/01/2023	identified by DNA and morphology	other material	family		Lumbrineridae sp. NHM_2146	Lumbrineridae	Animalia	Annelida	Polychaeta	Eunicida	Lumbrineridae		Schmarda, 1861
